# Supplementary material for: Tetracycline does not directly inhibit the function of bacterial elongation factor Tu
Source: PLoS One. 2017 May 26;12(5):e0178523. doi: 10.1371/journal.pone.0178523 (PMC5446176; doi:10.1371/journal.pone.0178523)
Supplement: S1 File — This file contains the processed data used to calculate the means and standard errors shown in Fig 3C. (XLSX) [file pone.0178523.s001.xlsx]

## Sheet: GTP assoc. to EF-Tu (Fig3c)
	kapp (s-1)
Mant GTP (μM)	0 μM Tet	100 μM Tet
1	0.313508	0.450524
	0.22822	0.22205
	0.236414	0.156371
	0.343876	0.164679
	0.241036	0.325433
	0.227864	0.173341
	0.33629	0.246864
	0.429436	0.291307
	0.277042	0.355871
	0.2147	0.251874
	0.308338	0.196913
	0.303154	0.233357
	0.330654	0.22598
	0.217977	0.233698
	0.344346	0.666637
		0.329784
2	0.599242	0.330951
	0.72807	0.328049
	0.714589	0.624112
	0.947155	0.471658
	0.682121	0.8882
	0.72755	0.462821
	0.576513	0.598765
	0.760858	0.65759
	0.499797	0.593399
	0.668182	0.479312
	0.7836	0.595177
	0.879965	0.534703
	0.585286	0.563709
	0.576673	0.563709
	0.252982	0.275528
	0.233965	0.275528
		0.918625
3	1.64547	0.763594
	0.247698	0.760812
	0.322708	0.839109
	0.645596	1.09511
	0.260684	0.784879
	1.56465	0.699124
	0.11079	0.55407
	0.0949711	1.52367
	0.0583324	0.161405
	2.06917	2.62414
	0.24211	0.860193
	0.141602	0.76215
	0.0928207	1.32455
	0.510152	1.40036
	0.0862978
4	1.46249	1.6252
	1.37968	1.78991
	1.15249	0.98485
	1.8101	1.70108
	1.0911	0.561568
	0.54663	0.544911
	0.807306	0.988888
	1.29014	0.669068
	1.7288	0.70823
	1.06666	1.34692
	0.835526	0.276766
	1.03864	1.01554
		0.923321
		2.01562
5	1.79256	1.17531
	3.12402	0.911892
	1.50431	0.334829
	1.64322	0.756797
	2.53512	3.57864
	1.79673	0.757096
	1.79673	0.621964
	0.550397	1.562
	2.25595	1.63565
	1.0054	0.395739
	3.26949	2.27854
	2.91572	2.66448
	1.28562	1.68618

## Sheet: GDP assoc. to EF-Tu (Fig3c)
	kapp (s-1)
Mant GDP (μM)	0 μM Tet	100 μM Tet
1.5	1.27308	1.32246
	1.19705	2.28007
	1.42476	1.64993
	1.32076	1.83122
	1.25149	2.07281
	1.15067	1.50987
	1.15067	1.11288
	1.36864	2.02732
	1.24016	1.0076
	1.42541
	1.5266
	1.35116
	1.32074
	1.36414
2.5	2.77362	4.22594
	2.72689	3.94233
	2.57621	3.99818
	4.21769	5.23679
	3.14707	5.90326
	3.78516	2.76225
	2.76041	3.82564
	3.97503	3.12415
	2.8634	5.40204
	2.90987	4.70101
	3.80144	3.7946
	2.45765	3.7946
	3.56034	3.76386
	3.3839	2.7091
	4.01284
	3.62601
3.5	4.35907	3.74485
	4.79894	6.79966
	5.57002	6.97419
	4.77578	3.80056
	4.61842	6.21249
	4.35269	6.96177
	6.37951	7.75311
	4.90864	6.25496
	4.49086	5.42735
	4.59685	5.26008
	2.77373	4.57573
	5.84651
	5.58207
	3.86158
	6.18809
	4.88412
4.5	8.09685	7.36287
	6.17726	8.39963
	4.8982	5.63382
	6.84527	13.3012
	8.5253	5.21952
	6.40705	3.85005
	9.84571	6.81297
	7.46775	3.44956
	6.74226	4.89549
	7.79439	2.48127
	7.80657	8.13186
	6.92245
	6.28833
	10.4893
	7.77593
	7.95511
5.5	9.96497	15.8062
	6.01308	16.4583
	6.77196	8.59377
	12.629	8.84056
	6.23721	16.7505
	8.3368	8.7534
	13.4842	4.59778
	7.09311	6.83288
	6.18535	6.16155
	13.3358	16.9612
	7.09797	6.82816
	9.07882	19.4332
	6.69024	6.38341
	16.6365	8.51077
	14.6824
