# Supplementary material for: Tetracycline does not directly inhibit the function of bacterial elongation factor Tu
Source: PLoS One. 2017 May 26;12(5):e0178523. doi: 10.1371/journal.pone.0178523 (PMC5446176; doi:10.1371/journal.pone.0178523)
Supplement: S2 File — This file contains the processed data used to calculate the means and standard errors shown in Fig 5B. (XLSX) [file pone.0178523.s002.xlsx]

## Sheet: GTP dissoc. from EF-Tu (Fig5b)
	Tetracyline concentration (μM)
	0	3	30	60	100
koff (s-1)	0.0146626	0.00633226	0.0062034	0.0078197	0.0530559
	0.0144824	0.018812	0.00717251	0.00599704	0.0268734
	0.0262635	0.0139431	0.00289143	0.011435	0.0100416
	0.00870174	0.0172383	0.0138709	0.0130457	0.01107
	0.00780955	0.0234517	0.0108872	0.0109046	0.0127871
	0.0176208	0.015933	0.00675445	0.0335827	0.00596857
	0.00848496	0.00855645	0.0195016	0.00767492	0.020464
	0.00545943	0.0234183	0.0179357	0.00425599	0.0192937
	0.0178184	0.00497655	0.00897501	0.0134861	0.00732339
	0.022148	0.00717483	0.0120909		0.0220559
	0.0136891	0.010504	0.00661779		0.0116578
	0.0172315	0.010213	0.00363898		0.00726415
	0.00950218	0.0361788			0.0132461
	0.00674053	0.0167377			0.0118453
	0.00628951
	0.0292958

## Sheet: GDP dissoc. from EF-Tu (Fig5b)
	Tetracyline concentration (μM)
	0	3	10	30	60	100
koff (s-1)	0.0013839	0.00126051	0.0012569	0.00116412	0.00123251	0.00112469
	0.00136181	0.00110736	0.00120997	0.00117752	0.00123275	0.0012191
	0.00133806	0.00118394	0.00121302	0.00127848	0.00115912	0.0012061
	0.0014554	0.00115084	0.00122927	0.00126777	0.00117287	0.00120981
	0.0014699	0.00114401	0.00123845	0.0012728	0.00127781	0.00113743
	0.00142959	0.00114443	0.00123832	0.00123188	0.00116019	0.0011877
	0.00140352	0.00115366	0.0012402	0.0012589	0.00125741	0.00125922
	0.00130554	0.00111147	0.00121531	0.00133088	0.00122499	0.00127811
	0.00135267	0.0011484	0.00118798	0.00126211	0.00125391	0.00128272
	0.00148136	0.00117218	0.00122504	0.00129342	0.0010375	0.00125496
	0.0013516		0.00113851		0.00124175
	0.00129476				0.00121464
	0.00132025				0.00127909
	0.00143796				0.0011901
