# Supplementary material for: Tetracycline does not directly inhibit the function of bacterial elongation factor Tu
Source: PLoS One. 2017 May 26;12(5):e0178523. doi: 10.1371/journal.pone.0178523 (PMC5446176; doi:10.1371/journal.pone.0178523)
Supplement: S3 File — This file contains the means and standard errors displayed in Fig 6, as well as the raw fluorescence data used to calculate those values. (XLSX) [file pone.0178523.s003.xlsx]

## Sheet: EF-Ts stim dissoc (Fig6)
	GDP (No TET)			GDP (100 μM TET)
[EF-Ts] μM	Mean	SE	n	Mean	SE	n
0.15	1.26153	0.0331917	13	1.15419	0.080519	13
0.35	3.68183	0.235259	13	3.16028	0.270572	15
0.5	5.04243	0.636049	13	5.0496	0.520193	13
1	10.8207	1.82968	13	10.8569	1.41594	14
1.5	21.1095	0.812627	13	20.5126	1.22224	14
2	25.1934	1.82968	13	28.688	4.65311	12
2.5	38.1343	3.49935	15	32.2448	2.13773	13
3	34.8039	5.66911	28	39.7319	7.39148	29
	GTP (No TET)			GTP (100 μM TET)
[EF-Ts] μM	Mean	SE	n	Mean	SE	n
0.15	2.28097	0.245864	14	2.90512	0.0965356	13
0.35	6.98788	0.87439	15	6.31999	0.217384	15
0.5	7.595	1.64458	14	9.66802	0.391274	14
0.262496	3.7841	0.366752	11	5.2801	0.133994	13
0.437494	10.0554	0.855463	17	10.364	0.323624	16
0.612492	9.14731	0.855758	17	14.3203	0.41095	16
0.874988	16.9827	1.58716	18	18.6477	0.524579	17
1.13749	23.6753	1.95196	18	22.3516	0.640541	16
1.31248	27.7913	3.28194	17	25.5241	1.0121	17

## Sheet: GDP, 0.15 uM EF-Ts, 0uM Tet
	Fluoresence (a.u.)
Time (s)	Rep 1	Rep 2	Rep 3	Rep 4	Rep 5	Rep 6	Rep 7	Rep 8	Rep 9	Rep 10	Rep 11	Rep 12	Rep 13	Rep 14
0.0036	0.0132817	0.0115582	0.0119426	0.013339	0.0135502	0.0123571	0.0120156	0.0129278	0.0134483	0.0121237	0.0130362	0.012153	0.012549	0.0124901
0.00432	0.0132951	0.0129803	0.0127426	0.0144617	0.0149101	0.0126354	0.0132046	0.0129903	0.0138912	0.0123241	0.0148216	0.0131397	0.0125796	0.0130257
0.00504	0.0132997	0.0129804	0.0127434	0.0144688	0.0149026	0.012634	0.013218	0.012994	0.0138942	0.0123257	0.0148291	0.0131354	0.0125675	0.0130313
0.00576	0.0132029	0.0136328	0.0134326	0.0136722	0.0152653	0.0124636	0.0142896	0.012377	0.0126929	0.0117837	0.0130299	0.0141609	0.0124596	0.013264
0.00648	0.0132094	0.0136314	0.0134324	0.0136817	0.0152567	0.0124633	0.0143015	0.0123821	0.012699	0.0117875	0.0130422	0.0141538	0.0124472	0.0132693
0.0072	0.0148661	0.0123904	0.0133116	0.0127708	0.0136838	0.0131418	0.0141976	0.0120242	0.0123494	0.0126158	0.0117528	0.01291	0.0116083	0.0128323
0.00792	0.0148677	0.012394	0.0133121	0.0127808	0.0136791	0.0131395	0.0142091	0.0120299	0.0123557	0.0126162	0.0117673	0.0129049	0.0115986	0.0128389
0.00864	0.0141447	0.0141212	0.013193	0.0116822	0.0135943	0.0129657	0.0123188	0.0124392	0.0128871	0.0115976	0.0123307	0.0107334	0.0125071	0.0128897
0.00936	0.0141491	0.0141188	0.0131937	0.0116956	0.0135884	0.0129634	0.0123349	0.0124434	0.0128923	0.0116014	0.0123428	0.0107329	0.0124951	0.0128959
0.01008	0.0135007	0.0133161	0.0130648	0.0132444	0.0136395	0.0117588	0.012213	0.012098	0.0134998	0.0118037	0.0124429	0.0110688	0.0132292	0.012947
0.0108	0.0135066	0.0133163	0.0130654	0.013253	0.0136328	0.0117586	0.0122283	0.0121027	0.0135031	0.0118067	0.012456	0.0110666	0.0132159	0.0129531
0.01152	0.0142546	0.0123615	0.0126641	0.0132575	0.0129227	0.0109679	0.0129095	0.0115038	0.0126284	0.0126388	0.0134852	0.0123277	0.0128057	0.0129566
0.01224	0.0142576	0.0123641	0.0126655	0.0132667	0.0129165	0.0109689	0.0129228	0.0115099	0.0126336	0.0126402	0.0134964	0.0123229	0.0127942	0.0129626
0.01296	0.0135561	0.0133379	0.012657	0.0125515	0.0116987	0.011307	0.0127649	0.011741	0.0117353	0.0128658	0.014215	0.0125002	0.013007	0.0129149
0.01368	0.0135616	0.0133366	0.0126586	0.0125631	0.0116954	0.011307	0.0127784	0.0117461	0.0117423	0.0128678	0.014225	0.0124962	0.0129951	0.0129203
0.0144	0.0138364	0.0124894	0.0132841	0.013202	0.0123554	0.0120619	0.0119285	0.0119917	0.0122028	0.013469	0.0139031	0.0127999	0.0135449	0.0121653
0.01512	0.0138405	0.0124911	0.013284	0.0132107	0.0123497	0.0120609	0.0119436	0.0119964	0.0122089	0.0134689	0.013913	0.0127957	0.0135313	0.0121718
0.01584	0.0136784	0.0124806	0.0132242	0.0123503	0.0128844	0.0127083	0.0116197	0.0119918	0.0133774	0.0124992	0.0120824	0.0131866	0.0129417	0.0113122
0.01656	0.0136824	0.0124825	0.0132252	0.0123626	0.0128771	0.0127064	0.0116362	0.0119966	0.0133814	0.0125013	0.0120965	0.0131814	0.0129287	0.0113203
0.01728	0.0131409	0.0136651	0.0137024	0.0134211	0.0118369	0.0128411	0.0133075	0.0118117	0.0137651	0.0117324	0.0122531	0.0127681	0.0114456	0.0115158
0.018	0.0131471	0.0136637	0.0137019	0.0134302	0.011833	0.0128391	0.0133194	0.0118166	0.013768	0.0117362	0.0122665	0.0127642	0.0114354	0.0115237
0.0189	0.0144043	0.013271	0.0135555	0.0136875	0.0123268	0.01254	0.013245	0.0114299	0.01263	0.0124801	0.0138796	0.0126923	0.0111253	0.0127522
0.0198	0.0144058	0.013271	0.0135548	0.0136969	0.0123219	0.0125383	0.0132569	0.0114361	0.0126365	0.0124816	0.013888	0.0126885	0.0111153	0.0127578
0.0207	0.0131797	0.0126327	0.0124741	0.0136907	0.0136127	0.0118906	0.0114194	0.0120822	0.0133534	0.0127061	0.0126303	0.0130296	0.0119248	0.0134045
0.0216	0.0131841	0.0126344	0.0124756	0.0137007	0.0136048	0.0118899	0.0114349	0.0120871	0.0133565	0.0127079	0.0126425	0.0130253	0.0119129	0.0134091
0.0225	0.0118952	0.0132006	0.0121318	0.0140219	0.0132752	0.0114504	0.0104951	0.0127108	0.012683	0.0128843	0.0120089	0.0134473	0.0122719	0.0129464
0.0234	0.0119013	0.0132001	0.0121329	0.0140303	0.0132685	0.0114507	0.0105128	0.0127141	0.0126871	0.0128863	0.0120214	0.013442	0.0122599	0.0129525
0.0243	0.0115296	0.0130278	0.0117417	0.0132259	0.012497	0.0120467	0.0122851	0.0121028	0.0111457	0.0136261	0.0120606	0.0131537	0.0123482	0.0127262
0.0252	0.011536	0.0130278	0.0117428	0.0132377	0.0124921	0.0120458	0.0122989	0.0121086	0.0111531	0.0136262	0.0120722	0.0131495	0.0123369	0.0127323
0.0261	0.0122715	0.0125408	0.0111103	0.0144032	0.0126328	0.0128282	0.0138402	0.0125493	0.0115073	0.0134137	0.0116644	0.0133407	0.0130318	0.0125404
0.027	0.0122773	0.0125418	0.0111136	0.0144104	0.0126269	0.0128257	0.0138502	0.0125534	0.0115128	0.0134141	0.0116776	0.0133349	0.013019	0.0125471
0.0279	0.0139799	0.0126205	0.0123172	0.013312	0.0127174	0.0126031	0.0122142	0.0124978	0.0119146	0.0123544	0.012431	0.012216	0.013108	0.0130497
0.0288	0.0139803	0.0126215	0.0123179	0.0133228	0.0127118	0.0126021	0.0122289	0.0125026	0.0119194	0.0123573	0.0124422	0.0122126	0.0130948	0.0130549
0.0297	0.0120648	0.0133444	0.0133017	0.0131737	0.0131311	0.0129792	0.0115477	0.0127089	0.0120218	0.0126285	0.0129058	0.0117015	0.0121353	0.0130081
0.0306	0.0120715	0.0133434	0.0133011	0.0131851	0.0131242	0.0129771	0.0115629	0.0127125	0.0120271	0.0126301	0.0129168	0.0116998	0.0121248	0.0130131
0.0315	0.0121647	0.0130398	0.0133878	0.0147063	0.0127834	0.0129814	0.0118784	0.0121787	0.0126045	0.0129362	0.0132436	0.0133974	0.0123712	0.0120397
0.0324	0.0121699	0.0130392	0.0133887	0.0147132	0.0127773	0.0129786	0.0118928	0.0121833	0.0126082	0.0129371	0.0132541	0.0133904	0.0123591	0.0120477
0.0333	0.0127411	0.011946	0.0143221	0.0139747	0.0123217	0.011932	0.0124863	0.0114829	0.0124005	0.0128404	0.0132114	0.0126663	0.0121134	0.0129254
0.0342	0.012745	0.0119486	0.0143201	0.0139845	0.0123171	0.0119315	0.0124998	0.0114894	0.0124043	0.0128411	0.0132218	0.0126621	0.0121022	0.0129312
0.0351	0.0127528	0.0128904	0.0134089	0.0138524	0.0129511	0.0116764	0.0129673	0.0123735	0.0113553	0.0121811	0.0127405	0.0121416	0.0121738	0.0138468
0.036	0.0127574	0.0128901	0.0134093	0.0138613	0.012945	0.0116761	0.0129793	0.0123776	0.0113617	0.012183	0.0127517	0.0121383	0.0121633	0.0138499
0.0369	0.0131158	0.0133494	0.0126068	0.0133778	0.0135617	0.0121915	0.0120324	0.0128346	0.0115738	0.0119274	0.0123418	0.012607	0.013296	0.0125874
0.0378	0.0131187	0.0133485	0.0126094	0.0133875	0.0135549	0.0121897	0.0120467	0.0128379	0.0115797	0.0119293	0.0123532	0.0126025	0.0132824	0.012594
0.0387	0.0121645	0.0129238	0.0137621	0.0130869	0.0138684	0.0122278	0.0115731	0.012307	0.0126249	0.0119976	0.012002	0.0130689	0.0129132	0.0121679
0.0396	0.0121707	0.0129248	0.0137613	0.0130972	0.0138605	0.012226	0.0115888	0.0123113	0.0126292	0.0119989	0.0120142	0.013063	0.0129016	0.012175
0.0405	0.0129063	0.0137046	0.0139089	0.0134583	0.0128645	0.0118412	0.0128905	0.011703	0.0135693	0.0117576	0.0125697	0.0124588	0.0129601	0.0128381
0.04158	0.0129103	0.0137029	0.0139084	0.0134673	0.0128592	0.0118409	0.0129028	0.0117087	0.0135721	0.0117603	0.0125806	0.0124542	0.0129482	0.0128432
0.04266	0.0135373	0.0131448	0.0135154	0.0132853	0.0127054	0.01252	0.0132693	0.0121498	0.0135906	0.012673	0.013164	0.0117595	0.013156	0.0129464
0.04374	0.01354	0.013144	0.0135167	0.0132949	0.0127	0.0125182	0.0132809	0.0121535	0.0135935	0.0126726	0.013174	0.0117557	0.0131429	0.0129511
0.04482	0.0130784	0.0117919	0.0143511	0.0133048	0.0131697	0.0132587	0.0123738	0.0117546	0.0128014	0.0122039	0.0132541	0.0113937	0.0121349	0.0121504
0.0459	0.0130821	0.0117941	0.0143496	0.0133151	0.0131628	0.0132551	0.0123882	0.0117597	0.0128061	0.0122053	0.0132634	0.0113899	0.0121242	0.0121576
0.04698	0.012365	0.012171	0.0139195	0.0144162	0.0129723	0.0124517	0.0128206	0.0118715	0.0126581	0.0119619	0.0123047	0.010984	0.0118229	0.0127533
0.04806	0.0123698	0.0121721	0.0139194	0.0144232	0.0129668	0.0124498	0.012833	0.0118755	0.0126618	0.0119639	0.0123164	0.0109816	0.0118128	0.0127591
0.04914	0.0120475	0.0132967	0.0134261	0.0138881	0.0135908	0.0113965	0.0126584	0.0114669	0.0119728	0.0125026	0.0123635	0.0119388	0.0126537	0.0136532
0.05022	0.0120529	0.0132953	0.013427	0.013897	0.0135826	0.0113972	0.0126706	0.0114717	0.0119781	0.0125027	0.0123735	0.0119342	0.0126417	0.0136568
0.0513	0.0126235	0.0131787	0.0135927	0.0134873	0.0125235	0.0122212	0.011616	0.0110006	0.0121301	0.0121259	0.0116295	0.0124918	0.0131765	0.0130908
0.05238	0.012628	0.0131778	0.0135927	0.0134968	0.0125177	0.0122192	0.0116302	0.0110073	0.0121342	0.0121273	0.0116412	0.0124865	0.0131637	0.013096
0.05346	0.0135455	0.0125249	0.0136374	0.0138047	0.0115541	0.0126263	0.0113985	0.0123711	0.0120236	0.0121346	0.0116146	0.0123052	0.0129662	0.0126166
0.05454	0.0135475	0.0125262	0.013638	0.0138126	0.0115501	0.0126239	0.0114125	0.0123752	0.0120275	0.0121358	0.0116267	0.0123017	0.0129536	0.0126223
0.05562	0.0127247	0.0132779	0.0142821	0.0133383	0.0120648	0.0125149	0.0116954	0.0135715	0.0114348	0.0124013	0.0127907	0.0132619	0.0121104	0.012438
0.0567	0.0127296	0.0132768	0.014281	0.0133469	0.0120598	0.012513	0.0117089	0.0135736	0.0114407	0.0124018	0.0127993	0.0132558	0.0120999	0.012444
0.05778	0.0128111	0.0132683	0.0141721	0.0126324	0.0133554	0.0124397	0.0122144	0.0135068	0.0120655	0.0122673	0.012167	0.0130813	0.0121534	0.0126333
0.05886	0.0128158	0.013268	0.0141715	0.0126416	0.013348	0.0124379	0.0122267	0.0135094	0.0120697	0.0122686	0.0121781	0.0130764	0.0121424	0.0126383
0.05994	0.0137307	0.0133614	0.0137328	0.0119824	0.0136741	0.0124283	0.0122732	0.0126213	0.0126426	0.0125324	0.0122651	0.0129877	0.0124815	0.0125159
0.06102	0.013733	0.0133606	0.0137324	0.0119933	0.0136665	0.0124266	0.0122854	0.0126253	0.0126464	0.0125329	0.012276	0.0129827	0.0124694	0.0125219
0.0621	0.0134699	0.0131238	0.0130963	0.0128975	0.0130345	0.0125128	0.0117081	0.0117433	0.0132076	0.0125799	0.0130679	0.0127242	0.0122928	0.0131858
0.06318	0.0134735	0.0131229	0.0130975	0.0129059	0.0130288	0.0125106	0.0117218	0.0117493	0.0132102	0.0125804	0.0130764	0.0127191	0.0122819	0.0131899
0.06426	0.0132701	0.0123631	0.0134683	0.0133536	0.0131042	0.0121797	0.0119681	0.0124099	0.0128735	0.0125009	0.0124646	0.0119602	0.0127264	0.0130136
0.06534	0.0132739	0.0123645	0.0134682	0.0133605	0.0130976	0.0121791	0.0119809	0.0124135	0.0128768	0.0125022	0.0124749	0.0119573	0.0127138	0.0130183
0.06642	0.0133071	0.0129925	0.0137814	0.0121182	0.0129362	0.0131008	0.0122184	0.012524	0.0121246	0.0131509	0.0122033	0.0126276	0.0122362	0.012679
0.0675	0.0133104	0.0129914	0.0137811	0.0121284	0.0129305	0.0130978	0.0122309	0.012528	0.0121295	0.0131503	0.0122142	0.0126222	0.0122252	0.0126853
0.06882	0.0128825	0.0128674	0.0142063	0.0122034	0.0134132	0.0132939	0.0124966	0.0126754	0.0122633	0.0130697	0.0127653	0.0124235	0.0121483	0.0138429
0.07014	0.0128865	0.0128674	0.0142048	0.0122132	0.0134053	0.0132907	0.0125089	0.0126794	0.0122677	0.0130691	0.0127742	0.0124199	0.0121371	0.0138448
0.07146	0.0126818	0.0131913	0.0135538	0.0132078	0.0125179	0.0127448	0.0129458	0.0130599	0.0128555	0.0121067	0.0124576	0.0133081	0.0122549	0.0124387
0.07278	0.0126866	0.0131901	0.0135535	0.0132146	0.0125118	0.0127432	0.0129564	0.0130622	0.0128583	0.0121081	0.0124676	0.0133019	0.0122429	0.0124442
0.0741	0.0133364	0.0128786	0.0128211	0.0124724	0.0114944	0.0129096	0.0121118	0.0121081	0.0127642	0.011969	0.0123448	0.0130575	0.0116558	0.0115348
0.07542	0.0133385	0.0128777	0.0128232	0.0124819	0.0114911	0.0129063	0.0121241	0.0121131	0.012768	0.0119703	0.0123547	0.0130518	0.0116453	0.0115419
0.07674	0.0125194	0.012055	0.0142646	0.0126027	0.0128659	0.0120368	0.0114224	0.0122574	0.0131043	0.0124719	0.0123034	0.0118988	0.0116112	0.0123295
0.07806	0.012525	0.0120563	0.0142625	0.0126113	0.0128581	0.0120354	0.0114353	0.0122619	0.0131063	0.012472	0.0123135	0.0118963	0.0116011	0.0123334
0.07938	0.01349	0.0125975	0.0142898	0.0126991	0.0125115	0.011581	0.0109812	0.0130942	0.01206	0.0127723	0.0127084	0.012725	0.0125931	0.0118165
0.0807	0.0134926	0.0125968	0.014288	0.0127077	0.0125056	0.0115805	0.0109949	0.0130963	0.0120639	0.0127713	0.0127173	0.0127197	0.0125806	0.011823
0.08202	0.0137611	0.0126824	0.0133661	0.0129999	0.0123523	0.0123377	0.0115878	0.0125451	0.0111129	0.0120575	0.0126128	0.0130443	0.0125121	0.0126535
0.08334	0.0137634	0.012682	0.0133654	0.0130088	0.0123469	0.0123345	0.0116008	0.0125486	0.0111194	0.0120579	0.0126211	0.0130385	0.0124997	0.0126581
0.08466	0.0131709	0.0127387	0.012073	0.0141632	0.0129256	0.0118133	0.0130332	0.0119916	0.0125409	0.0115174	0.0112767	0.0126098	0.0113472	0.0134346
0.08598	0.0131751	0.0127379	0.0120753	0.0141685	0.0129184	0.0118123	0.0130417	0.0119962	0.0125434	0.0115192	0.0112893	0.0126053	0.0113382	0.0134383
0.0873	0.013379	0.0124623	0.0129328	0.0132042	0.0125803	0.0121947	0.0115041	0.0122568	0.01304	0.0122539	0.012609	0.0125404	0.0120746	0.0138759
0.08862	0.0133825	0.012462	0.0129333	0.0132123	0.0125747	0.0121931	0.0115171	0.0122601	0.0130426	0.012253	0.012619	0.0125349	0.0120632	0.0138783
0.08994	0.0138958	0.0122061	0.014516	0.0124925	0.0129756	0.0130578	0.01103	0.0122157	0.0131589	0.0120069	0.0146941	0.0116422	0.012377	0.0128425
0.09126	0.0138991	0.0122069	0.0145114	0.0125011	0.0129687	0.0130539	0.0110433	0.0122194	0.0131607	0.012007	0.0146993	0.01164	0.0123651	0.0128469
0.09258	0.0149357	0.0129416	0.0125674	0.012305	0.0129382	0.0125156	0.0116867	0.0123862	0.0121573	0.0116855	0.0139755	0.0129496	0.0118795	0.0118907
0.0939	0.0149352	0.0129406	0.0125686	0.0123135	0.0129307	0.0125136	0.0116975	0.0123891	0.0121608	0.0116856	0.0139831	0.0129437	0.0118691	0.0118972
0.09522	0.0129809	0.0133005	0.0121546	0.0122708	0.0117246	0.0123582	0.0111799	0.0120763	0.0113302	0.0111311	0.012717	0.013458	0.0119362	0.012702
0.09654	0.012985	0.0132996	0.0121555	0.0122791	0.0117202	0.0123565	0.0111925	0.0120797	0.011336	0.0111329	0.0127262	0.0134504	0.0119258	0.0127051
0.09786	0.0118845	0.0136002	0.012654	0.012273	0.0121102	0.0128014	0.0113449	0.0117183	0.0126943	0.0119026	0.0118577	0.0115993	0.0123726	0.0122812
0.09918	0.0118905	0.0135987	0.0126533	0.0122816	0.0121046	0.0127989	0.0113573	0.0117222	0.0126959	0.0119025	0.0118684	0.0115963	0.0123615	0.0122855
0.1005	0.0130201	0.0133708	0.0125059	0.0128976	0.0130028	0.0132941	0.0123046	0.011771	0.0125959	0.012645	0.0125649	0.0112254	0.0126306	0.0117776
0.10206	0.0130227	0.0133696	0.0125064	0.0129054	0.0129938	0.0132905	0.0123153	0.0117742	0.0125982	0.0126423	0.0125734	0.0112225	0.0126195	0.0117827
0.10362	0.0133513	0.0128286	0.0130451	0.0136258	0.0111822	0.0129506	0.012829	0.0115996	0.0119407	0.0109483	0.0130412	0.0120687	0.0129053	0.0118107
0.10518	0.0133538	0.0128298	0.0130447	0.0136314	0.0111783	0.012948	0.0128383	0.011603	0.0119443	0.0109506	0.0130481	0.0120638	0.0128945	0.0118157
0.10674	0.0131541	0.0141796	0.0137755	0.0126138	0.0110575	0.0127006	0.0119086	0.011245	0.0117487	0.0112244	0.0119393	0.0125234	0.013589	0.0121819
0.1083	0.0131575	0.0141772	0.0137738	0.0126231	0.0110532	0.0126979	0.0119206	0.011248	0.0117523	0.0112255	0.0119493	0.0125184	0.0135765	0.0121859
0.10986	0.0132829	0.0144668	0.0137285	0.0133048	0.0121241	0.0122633	0.0119301	0.0100123	0.0119105	0.0123392	0.0121599	0.0129548	0.013194	0.0122781
0.11142	0.0132862	0.0144646	0.0137274	0.0133122	0.0121177	0.0122613	0.0119408	0.0100193	0.0119133	0.0123382	0.0121688	0.0129491	0.013183	0.0122827
0.11298	0.0138495	0.0142438	0.0135738	0.0142278	0.0127925	0.0121589	0.0115265	0.011446	0.0117634	0.0126742	0.0127992	0.0128495	0.013021	0.0128304
0.11454	0.013852	0.0142413	0.0135732	0.0142329	0.0127855	0.0121567	0.0115382	0.0114496	0.0117667	0.0126729	0.0128062	0.0128443	0.0130099	0.0128341
0.1161	0.0144193	0.0129338	0.0136698	0.0134897	0.0128825	0.0121848	0.0114448	0.0129777	0.0119382	0.0123575	0.0122889	0.0127176	0.0127238	0.0133464
0.11766	0.0144201	0.0129337	0.0136683	0.0134967	0.0128755	0.0121824	0.0114573	0.0129781	0.0119412	0.0123569	0.0122972	0.0127121	0.0127132	0.013349
0.11922	0.0135952	0.0122765	0.0132804	0.0129195	0.0124339	0.0120876	0.0128543	0.0120706	0.0121653	0.0118797	0.0118394	0.0120195	0.012687	0.0129669
0.12078	0.0135979	0.0122787	0.0132809	0.0129274	0.0124283	0.0120855	0.0128632	0.0120749	0.0121674	0.0118803	0.0118482	0.0120156	0.0126765	0.0129703
0.12234	0.0128513	0.0144486	0.0143268	0.0131668	0.0126624	0.0123	0.0128887	0.0125511	0.0117757	0.0122285	0.0118328	0.0120645	0.0127998	0.0124194
0.1239	0.0128553	0.0144443	0.0143234	0.0131736	0.0126556	0.0122974	0.0128978	0.0125547	0.0117795	0.0122282	0.0118417	0.0120603	0.0127891	0.0124231
0.12546	0.0132037	0.01382	0.0132799	0.0133031	0.0123783	0.0123968	0.0118826	0.0139047	0.0125011	0.0127671	0.0122602	0.0125161	0.0128619	0.0116946
0.12702	0.0132068	0.0138181	0.0132786	0.0133092	0.0123724	0.0123938	0.0118941	0.0139047	0.0125027	0.0127662	0.0122682	0.0125106	0.0128515	0.0117001
0.12858	0.0138695	0.0128273	0.0117242	0.0129061	0.0122748	0.0121078	0.0120215	0.0130963	0.0125276	0.0132419	0.012734	0.0122157	0.0134742	0.0123063
0.13014	0.0138712	0.0128267	0.0117268	0.0129123	0.0122694	0.012106	0.0120318	0.0130983	0.0125291	0.0132394	0.0127415	0.0122115	0.013462	0.0123102
0.1317	0.0140058	0.0123476	0.013049	0.0118058	0.01299	0.0124782	0.0120771	0.0119331	0.0116291	0.0123579	0.0132274	0.0123514	0.0130511	0.0130899
0.13326	0.0140068	0.0123472	0.0130475	0.0118141	0.0129827	0.0124754	0.0120864	0.0119373	0.0116328	0.0123574	0.0132332	0.0123474	0.0130396	0.0130921
0.13482	0.0131368	0.0122172	0.013544	0.0117348	0.0129316	0.0126258	0.0112241	0.0120787	0.0117839	0.0115975	0.0122212	0.013387	0.0119373	0.0127514
0.13638	0.0131395	0.0122165	0.0135419	0.0117428	0.0129238	0.0126237	0.0112358	0.0120814	0.0117873	0.0115991	0.0122295	0.0133819	0.0119281	0.0127545
0.13794	0.0125407	0.0119728	0.0129327	0.0122905	0.0115737	0.0134764	0.0116307	0.0119772	0.0128996	0.0129136	0.0118491	0.0146701	0.0118558	0.012163
0.1395	0.012544	0.0119727	0.0129328	0.0122971	0.0115693	0.0134731	0.0116409	0.0119803	0.0128995	0.012911	0.0118578	0.0146612	0.0118462	0.0121672
0.14136	0.0124876	0.0121895	0.0134022	0.0125373	0.0116099	0.01444	0.0120588	0.012013	0.0119853	0.0125921	0.0124267	0.0129117	0.012202	0.0122985
0.14322	0.0124899	0.0121899	0.0134013	0.0125443	0.0116045	0.0144336	0.0120677	0.0120152	0.0119877	0.0125908	0.0124333	0.0129082	0.0121914	0.0123023
0.14508	0.0117416	0.0136359	0.0140842	0.0133384	0.0119991	0.0127255	0.011459	0.0114668	0.0113306	0.0120108	0.0121814	0.0128763	0.0121813	0.0128184
0.14694	0.0117461	0.0136329	0.0140816	0.0133426	0.011993	0.0127235	0.0114699	0.0114709	0.0113339	0.0120105	0.0121897	0.0128718	0.0121712	0.0128203
0.1488	0.0123747	0.0136551	0.0136639	0.0122688	0.0123062	0.011957	0.0119049	0.0120134	0.0115587	0.011946	0.0128937	0.0134016	0.012329	0.0121724
0.15066	0.0123782	0.0136533	0.0136625	0.0122762	0.0122993	0.0119561	0.0119147	0.0120156	0.0115603	0.0119449	0.0129002	0.0133955	0.0123184	0.0121759
0.15252	0.0137684	0.0135752	0.0131596	0.0122466	0.0116835	0.0128431	0.012588	0.0121229	0.0108217	0.0114751	0.0132445	0.0130363	0.0122138	0.0117509
0.15438	0.0137692	0.013573	0.0131598	0.0122533	0.0116779	0.01284	0.0125955	0.0121256	0.0108254	0.0114753	0.0132497	0.0130318	0.0122032	0.0117551
0.15624	0.0140174	0.0130686	0.014198	0.012533	0.0111414	0.0135365	0.0116599	0.0123643	0.0110728	0.0117263	0.0121438	0.0135903	0.0115881	0.0121559
0.1581	0.0140189	0.0130669	0.0141952	0.0125385	0.0111381	0.0135315	0.0116699	0.0123666	0.0110758	0.0117257	0.0121513	0.013583	0.0115789	0.0121586
0.15996	0.0141646	0.0120545	0.0142447	0.0121368	0.0128594	0.0126209	0.0114023	0.0125544	0.0118886	0.0122033	0.0114628	0.012393	0.0115485	0.0119545
0.16182	0.0141654	0.012055	0.0142414	0.0121439	0.0128524	0.0126176	0.0114116	0.0125563	0.0118901	0.0122024	0.0114717	0.0123881	0.0115398	0.0119581
0.16368	0.0135613	0.0123384	0.0128172	0.0127784	0.0139793	0.0115567	0.0109169	0.0124267	0.0120801	0.0129438	0.0123103	0.011244	0.0126006	0.0121469
0.16554	0.0135637	0.0123389	0.0128165	0.0127827	0.01397	0.0115549	0.0109268	0.0124292	0.0120813	0.012941	0.0123171	0.011241	0.0125891	0.0121501
0.1674	0.0135298	0.0142725	0.0117796	0.0119471	0.0128428	0.0111804	0.0105893	0.0125926	0.0115515	0.0123371	0.01319	0.0115313	0.0124252	0.0125837
0.16926	0.0135317	0.0142692	0.0117799	0.0119536	0.012836	0.0111792	0.0106007	0.0125943	0.0115548	0.0123359	0.0131952	0.0115267	0.0124151	0.0125853
0.17112	0.0135218	0.0151466	0.0116265	0.0114886	0.0113058	0.0119344	0.0120115	0.012419	0.0123432	0.0117481	0.0131762	0.0116033	0.0123562	0.0118545
0.17298	0.0135237	0.0151408	0.0116269	0.0114954	0.0113024	0.0119321	0.012019	0.0124211	0.012345	0.0117483	0.013182	0.0115991	0.0123459	0.011858
0.17484	0.0136047	0.0128726	0.0123612	0.0114986	0.0120265	0.0131351	0.012178	0.0122672	0.0133274	0.0123518	0.0130108	0.012102	0.0119774	0.0115827
0.1767	0.0136068	0.0128718	0.0123602	0.0115057	0.0120201	0.0131296	0.0121856	0.0122689	0.013327	0.0123502	0.0130165	0.0120965	0.0119677	0.0115867
0.17856	0.0140711	0.0115328	0.0130391	0.0124562	0.0120553	0.0121845	0.0113825	0.0116995	0.0127466	0.0126527	0.0125964	0.0119893	0.0116522	0.012236
0.18042	0.0140715	0.0115342	0.0130366	0.0124612	0.0120484	0.0121823	0.0113919	0.0117023	0.0127481	0.012651	0.0126023	0.0119845	0.0116434	0.012238
0.18228	0.0135614	0.0124513	0.0127014	0.012754	0.0108313	0.0121539	0.0111978	0.0115079	0.012354	0.0128494	0.0119567	0.0119439	0.0120044	0.0121483
0.18414	0.0135631	0.0124485	0.0127011	0.0127584	0.0108288	0.0121522	0.0112071	0.0115103	0.0123561	0.0128469	0.0119641	0.0119396	0.0119941	0.0121514
0.186	0.0132569	0.0116639	0.0137257	0.0120707	0.0125349	0.0133976	0.011522	0.0112181	0.0126738	0.0124435	0.0124492	0.0125166	0.0116335	0.0125141
0.18822	0.0132577	0.0116641	0.0137229	0.0120778	0.0125286	0.0133922	0.0115306	0.0112211	0.0126745	0.0124418	0.0124548	0.0125105	0.0116252	0.0125165
0.19044	0.0121265	0.0119419	0.0138902	0.0130025	0.0141865	0.0128022	0.0118886	0.0113168	0.0122793	0.0118678	0.0126296	0.0120863	0.0124042	0.0129023
0.19266	0.0121297	0.0119418	0.0138862	0.013007	0.0141762	0.0127994	0.0118963	0.01132	0.0122811	0.0118668	0.0126341	0.0120814	0.0123934	0.0129035
0.19488	0.0120991	0.0133037	0.0120587	0.0132803	0.0124745	0.0128115	0.0117433	0.0121851	0.0121952	0.0117477	0.0115606	0.0115851	0.0119297	0.0123857
0.1971	0.0121013	0.0133004	0.0120594	0.0132845	0.0124691	0.0128083	0.0117514	0.0121867	0.0121966	0.0117471	0.0115674	0.0115821	0.0119209	0.0123888
0.19932	0.0121852	0.0132249	0.0122711	0.0128761	0.0116676	0.0130358	0.0115705	0.0127253	0.0120666	0.0124717	0.0112305	0.0127069	0.0119963	0.0128387
0.20154	0.0121867	0.0132232	0.0122697	0.0128816	0.0116631	0.0130311	0.0115783	0.0127265	0.0120681	0.0124687	0.0112373	0.0127017	0.0119878	0.0128394
0.20376	0.0116147	0.0136104	0.0122962	0.0132476	0.0121309	0.0119471	0.0110609	0.0129792	0.0118756	0.0119182	0.011452	0.0139248	0.0129897	0.0119952
0.20598	0.0116187	0.0136074	0.0122948	0.0132519	0.012124	0.0119455	0.01107	0.0129801	0.0118779	0.0119163	0.011458	0.0139173	0.0129789	0.0119979
0.2082	0.0130159	0.0133513	0.012089	0.0132992	0.0114321	0.0121831	0.0113789	0.0128333	0.0126112	0.0111021	0.0115725	0.0135969	0.0129216	0.0114851
0.21042	0.0130165	0.0133477	0.0120886	0.0133028	0.0114275	0.0121807	0.0113873	0.0128342	0.0126114	0.0111025	0.0115793	0.0135897	0.0129114	0.0114887
0.21264	0.0137231	0.0114364	0.0129021	0.0124338	0.0116263	0.0131642	0.0121309	0.0122248	0.0124324	0.0120359	0.0127302	0.0118557	0.0123832	0.0121318
0.21486	0.0137221	0.0114374	0.0128992	0.0124392	0.0116208	0.0131597	0.0121378	0.012228	0.012434	0.0120328	0.0127347	0.0118518	0.0123741	0.0121336
0.21708	0.0124666	0.0116281	0.0124973	0.0121795	0.0119364	0.0133114	0.0123093	0.013319	0.0128733	0.0115169	0.0134283	0.0110298	0.0121461	0.0124276
0.2193	0.0124694	0.0116279	0.0124962	0.0121843	0.0119306	0.0133065	0.0123158	0.0133186	0.0128739	0.0115156	0.0134315	0.0110265	0.0121383	0.0124287
0.22152	0.012718	0.0128309	0.0126765	0.0119087	0.0122814	0.0122873	0.0116984	0.0129357	0.0131608	0.0112826	0.012916	0.011133	0.0134314	0.0118816
0.22374	0.0127194	0.0128275	0.0126749	0.0119139	0.0122749	0.0122849	0.0117064	0.0129355	0.0131604	0.0112819	0.0129205	0.0111294	0.0134195	0.0118839
0.22596	0.0130194	0.0123289	0.0130223	0.0119152	0.0121419	0.012282	0.0115684	0.0111321	0.0124766	0.0118247	0.0123533	0.0118183	0.0125777	0.0115188
0.22818	0.0130201	0.0123275	0.013019	0.0119201	0.0121348	0.0122792	0.0115767	0.0111363	0.0124779	0.0118224	0.0123582	0.0118137	0.0125678	0.0115221
0.2304	0.0128498	0.0122238	0.0120307	0.0120799	0.0106677	0.0128108	0.0122669	0.0116487	0.0123232	0.0118302	0.0119	0.0126657	0.0110937	0.0122335
0.23262	0.012852	0.0122227	0.0120303	0.0120845	0.0106648	0.012806	0.0122734	0.0116505	0.0123243	0.0118299	0.0119052	0.0126601	0.011087	0.0122346
0.23484	0.0138163	0.0126649	0.0122457	0.01222	0.0114693	0.0120391	0.0124068	0.0121956	0.0123908	0.0136419	0.011616	0.013236	0.0115093	0.0121903
0.23706	0.0138155	0.0126628	0.0122436	0.0122239	0.0114643	0.0120365	0.0124136	0.012196	0.0123919	0.0136364	0.0116214	0.0132287	0.0115012	0.012192
0.23928	0.0131967	0.0128065	0.0118737	0.0117857	0.0127128	0.0119595	0.0125882	0.0116584	0.0128468	0.0129124	0.0116581	0.0120511	0.0124614	0.0120816
0.2415	0.0131979	0.0128043	0.0118732	0.0117912	0.012705	0.0119572	0.0125949	0.0116597	0.0128467	0.0129084	0.0116633	0.0120466	0.0124511	0.0120835
0.24414	0.012869	0.0127433	0.012403	0.0123055	0.0120798	0.0129711	0.0129959	0.0108375	0.0128011	0.0108329	0.0120496	0.0114611	0.0121199	0.0120637
0.24678	0.0128708	0.0127424	0.0124016	0.01231	0.0120744	0.0129664	0.0130011	0.010841	0.0128009	0.0108333	0.0120536	0.0114574	0.0121103	0.0120663
0.24942	0.01349	0.0138969	0.0133139	0.0131171	0.0117704	0.0132654	0.0124555	0.0115979	0.0122204	0.0107558	0.0120312	0.0118798	0.01099	0.0130739
0.25206	0.0134898	0.0138923	0.0133097	0.0131198	0.0117652	0.0132596	0.0124622	0.0115996	0.0122215	0.0107551	0.0120357	0.0118742	0.0109836	0.0130742
0.2547	0.0132086	0.0129616	0.0121817	0.0129634	0.0118269	0.0118114	0.0123371	0.0123984	0.0122402	0.0113531	0.0122936	0.011473	0.0117859	0.0133244
0.25734	0.0132091	0.0129594	0.0121809	0.0129669	0.0118223	0.0118089	0.0123433	0.0123995	0.0122402	0.0113516	0.0122969	0.0114687	0.011777	0.0133238
0.25998	0.0126753	0.0118239	0.0120042	0.0128413	0.0126386	0.0112656	0.0122423	0.0132474	0.0116933	0.0122444	0.0118791	0.0114916	0.0122146	0.011971
0.26262	0.0126767	0.0118245	0.0120034	0.012845	0.0126323	0.0112637	0.0122474	0.0132481	0.0116945	0.0122407	0.011883	0.0114866	0.0122043	0.0119736
0.26526	0.0126849	0.0128169	0.0126051	0.0128908	0.0129965	0.0119264	0.0110093	0.0145006	0.01172	0.0118186	0.0111203	0.0112599	0.0109675	0.011816
0.2679	0.0126859	0.0128148	0.0126031	0.0128939	0.0129902	0.0119218	0.0110168	0.0144977	0.0117211	0.011817	0.011126	0.0112555	0.010961	0.0118187
0.27054	0.0128258	0.0137542	0.0131381	0.0125696	0.0131622	0.0114913	0.0105612	0.0130641	0.0124004	0.0122025	0.0115951	0.0112298	0.0113825	0.0128677
0.27318	0.0128261	0.0137508	0.0131354	0.0125728	0.0131557	0.0114884	0.0105693	0.0130647	0.0123992	0.0121995	0.0115996	0.0112252	0.0113749	0.012867
0.27582	0.0125434	0.0139286	0.0133945	0.0118063	0.0130075	0.0115396	0.0115049	0.0117839	0.0115931	0.0123298	0.0123593	0.0111937	0.0122942	0.0122164
0.27846	0.0125447	0.0139242	0.0133907	0.011812	0.013001	0.0115359	0.0115106	0.0117862	0.0115939	0.0123261	0.0123627	0.0111901	0.0122842	0.0122178
0.2811	0.0128247	0.0125084	0.0122951	0.0130087	0.0123573	0.0112202	0.0119605	0.0117044	0.0111447	0.0114766	0.0129632	0.0121961	0.0116771	0.0119399
0.28374	0.0128246	0.0125074	0.0122934	0.0130111	0.0123524	0.0112179	0.0119655	0.0117059	0.0111471	0.011474	0.0129655	0.0121898	0.0116694	0.0119413
0.28638	0.0124201	0.0122037	0.0113746	0.0134832	0.0123919	0.0118431	0.0117337	0.0118498	0.0126255	0.0102675	0.0127882	0.0119077	0.0116124	0.0119065
0.28902	0.0124216	0.0122021	0.0113753	0.0134841	0.0123857	0.0118398	0.0117394	0.0118514	0.0126239	0.0102674	0.0127909	0.0119024	0.0116046	0.0119074
0.29166	0.0128135	0.0122337	0.012625	0.0120034	0.0116648	0.0129513	0.0116221	0.0125463	0.0126426	0.0107657	0.0121705	0.0111114	0.0118937	0.0115748
0.2943	0.0128139	0.0122318	0.0126222	0.0120077	0.0116606	0.012945	0.0116279	0.0125464	0.0126414	0.0107641	0.0121737	0.0111086	0.0118854	0.0115765
0.29694	0.0131899	0.0122074	0.0131132	0.0114812	0.0119393	0.0119332	0.0116735	0.0127882	0.0119008	0.0115354	0.011442	0.0119864	0.0120839	0.011665
0.29958	0.0131892	0.012206	0.0131099	0.0114867	0.0119344	0.0119295	0.011679	0.0127885	0.0119011	0.0115322	0.0114467	0.0119813	0.012075	0.0116674
0.30222	0.0125861	0.0127738	0.0127015	0.0129479	0.012661	0.0109694	0.0116386	0.0130505	0.0115657	0.011545	0.0117536	0.0125063	0.0114301	0.0131852
0.30486	0.0125879	0.0127709	0.0126999	0.0129493	0.012655	0.0109679	0.0116446	0.0130495	0.0115658	0.0115429	0.0117575	0.0125011	0.0114226	0.0131836
0.3075	0.0133966	0.0127768	0.0129878	0.0129774	0.0131363	0.0118215	0.0122945	0.0121149	0.0112004	0.0121412	0.0125887	0.0129058	0.0109493	0.0127413
0.31068	0.0133956	0.0127742	0.0129847	0.0129791	0.0131296	0.0118175	0.0122987	0.0121156	0.011202	0.0121369	0.0125907	0.0129003	0.0109433	0.0127409
0.31386	0.0132178	0.0125269	0.012457	0.0120749	0.0128903	0.0122947	0.0122937	0.0112238	0.0122237	0.0114153	0.0124987	0.0132503	0.0118882	0.0113702
0.31704	0.0132182	0.0125247	0.0124554	0.0120788	0.0128837	0.0122895	0.0122981	0.0112265	0.0122217	0.0114134	0.0125019	0.0132438	0.0118804	0.0113737
0.32022	0.0134376	0.0122579	0.0123746	0.0122665	0.0119319	0.0113949	0.0120394	0.0121044	0.0116218	0.0114252	0.0128602	0.0125449	0.0127584	0.0125305
0.3234	0.0134366	0.0122564	0.0123738	0.0122689	0.0119274	0.0113929	0.0120442	0.0121046	0.0116221	0.0114225	0.0128626	0.0125402	0.0127494	0.0125303
0.32658	0.01274	0.0126187	0.0136828	0.0121516	0.0118422	0.0120875	0.0118472	0.0127438	0.0114678	0.0112715	0.0132677	0.0123319	0.0128219	0.0129024
0.32976	0.0127405	0.0126164	0.0136782	0.0121547	0.0118368	0.0120836	0.0118522	0.0127427	0.0114685	0.0112688	0.0132692	0.0123275	0.0128132	0.0129032
0.33294	0.0123497	0.0129671	0.0131193	0.0124631	0.0114683	0.012905	0.0118692	0.0121539	0.0123027	0.0108922	0.0131407	0.0127413	0.0124804	0.0140222
0.33612	0.0123516	0.0129639	0.0131167	0.0124649	0.0114633	0.0128997	0.0118742	0.0121539	0.0123012	0.0108909	0.0131421	0.0127348	0.0124727	0.0140197
0.3393	0.0135293	0.0126138	0.0125411	0.0121383	0.0109142	0.0128311	0.0122338	0.0113162	0.0123755	0.0117022	0.0123949	0.0118104	0.0124491	0.0130963
0.34248	0.0135275	0.0126118	0.0125399	0.012141	0.0109109	0.0128253	0.0122374	0.0113181	0.0123737	0.0116988	0.0123978	0.0118061	0.0124405	0.0130958
0.34566	0.0131128	0.012662	0.0131868	0.0119279	0.0116698	0.0113901	0.0119531	0.0118066	0.0113768	0.0119912	0.0123609	0.0113887	0.0116155	0.0116586
0.34884	0.0131128	0.0126601	0.0131831	0.0119318	0.011665	0.011387	0.0119581	0.0118066	0.011377	0.0119875	0.0123633	0.011385	0.0116082	0.0116621
0.35202	0.0128555	0.0133364	0.0126364	0.0131552	0.0125987	0.0104387	0.0124641	0.0118354	0.0108461	0.0116702	0.0126636	0.0118722	0.0107008	0.0132302
0.3552	0.0128559	0.0133325	0.0126346	0.0131564	0.0125924	0.0104373	0.0124665	0.0118354	0.0108479	0.0116674	0.012664	0.011866	0.010695	0.0132286
0.35838	0.0131909	0.0128578	0.0126605	0.0137456	0.0125916	0.0112516	0.0113923	0.0115791	0.012192	0.01154	0.0115652	0.0107819	0.0106392	0.01336
0.36156	0.0131903	0.0128549	0.0126589	0.0137457	0.0125862	0.0112475	0.011398	0.0115803	0.0121897	0.0115369	0.0115678	0.0107785	0.0106339	0.0133591
0.36474	0.013107	0.0121473	0.0136213	0.0130018	0.0126246	0.011465	0.0117807	0.0123038	0.0118092	0.0110624	0.0107997	0.0104998	0.0118058	0.0131319
0.36792	0.0131074	0.0121456	0.0136175	0.0130038	0.0126195	0.011461	0.0117853	0.0123036	0.0118097	0.0110608	0.0108034	0.0104975	0.0117974	0.0131307
0.3711	0.013693	0.0119749	0.0137724	0.0126293	0.0129688	0.0113317	0.0127726	0.0129912	0.012725	0.0114294	0.0112927	0.0121376	0.0116549	0.0122567
0.37428	0.013692	0.0119733	0.0137675	0.012632	0.0129633	0.0113286	0.0127743	0.0129891	0.0127236	0.0114274	0.0112946	0.012131	0.0116479	0.0122563
0.37746	0.0140669	0.0123177	0.0122305	0.0132186	0.0133887	0.0119003	0.0119939	0.012066	0.0136751	0.0125521	0.0115909	0.012037	0.0115315	0.0109672
0.38064	0.0140652	0.0123157	0.0122291	0.0132198	0.013382	0.011896	0.0119986	0.0120663	0.0136713	0.0125484	0.0115924	0.0120315	0.0115253	0.0109698
0.38382	0.0136572	0.0131031	0.0117034	0.0135765	0.0128043	0.0122214	0.0124312	0.0116288	0.0126073	0.0133707	0.0116836	0.0114401	0.0121873	0.0118519
0.387	0.0136561	0.0130997	0.0117019	0.0135768	0.0127986	0.0122168	0.0124342	0.0116301	0.0126064	0.0133661	0.0116848	0.0114359	0.0121794	0.0118513
0.39078	0.0130005	0.0132616	0.0117761	0.0130291	0.0118525	0.0122247	0.0126844	0.0124207	0.0120657	0.0134256	0.011545	0.0114751	0.0119757	0.0121294
0.39456	0.0130003	0.0132582	0.011774	0.0130305	0.0118491	0.01222	0.012687	0.0124196	0.0120646	0.0134206	0.0115466	0.0114699	0.0119691	0.0121287
0.39834	0.0127309	0.0130947	0.0118044	0.0124803	0.0124293	0.0119573	0.0125207	0.0124837	0.0115011	0.0124212	0.0116825	0.0108002	0.0120485	0.0120909
0.40212	0.0127305	0.0130915	0.0118023	0.0124834	0.0124236	0.011953	0.0125236	0.0124831	0.0115011	0.0124185	0.0116832	0.0107966	0.0120415	0.0120905
0.4059	0.0125809	0.0126428	0.0121147	0.0135241	0.01231	0.0114964	0.0123089	0.0124414	0.0117276	0.0121689	0.0112654	0.0106992	0.0119706	0.0123022
0.40968	0.0125804	0.0126405	0.0121121	0.0135246	0.0123043	0.0114925	0.012312	0.0124402	0.0117267	0.0121662	0.0112668	0.010696	0.0119643	0.0123
0.41346	0.0123919	0.0125321	0.0123819	0.0142728	0.0115133	0.01098	0.0123472	0.0118151	0.0121462	0.012401	0.0110041	0.0115308	0.0123572	0.0108655
0.41724	0.0123912	0.0125295	0.0123787	0.0142711	0.0115101	0.010977	0.0123502	0.0118152	0.0121442	0.0123982	0.0110061	0.0115259	0.0123499	0.0108668
0.42102	0.0119614	0.0123535	0.0121843	0.0128975	0.0121864	0.0110412	0.012629	0.011501	0.0120096	0.0132245	0.0114343	0.0118935	0.0122287	0.0108002
0.4248	0.0119614	0.0123511	0.0121814	0.0128991	0.012181	0.0110381	0.012631	0.0115023	0.0120078	0.0132198	0.0114344	0.0118888	0.0122214	0.0108017
0.42858	0.0117238	0.0122995	0.0116896	0.0122746	0.0123314	0.0117591	0.0124589	0.0126883	0.0115926	0.0132505	0.0107779	0.0123596	0.0114884	0.0122279
0.43236	0.0117246	0.0122971	0.0116879	0.0122768	0.0123261	0.0117539	0.0124618	0.0126863	0.0115914	0.0132453	0.01078	0.0123541	0.0114834	0.0122255
0.43614	0.0125895	0.0123591	0.0119965	0.0125843	0.012147	0.0113052	0.0129668	0.0127424	0.0112713	0.0120491	0.0108107	0.0122338	0.0120966	0.0119605
0.43992	0.0125887	0.0123567	0.0119939	0.0125847	0.0121428	0.0113018	0.0129674	0.0127407	0.01127	0.0120461	0.0108126	0.012229	0.0120888	0.0119601
0.4437	0.0135175	0.0125927	0.0122731	0.012265	0.0128243	0.0113364	0.0120769	0.0121742	0.0108142	0.0113555	0.0114993	0.0121591	0.0112785	0.0122051
0.44748	0.0135145	0.0125903	0.0122691	0.012267	0.0128186	0.0113332	0.0120791	0.0121733	0.0108134	0.0113531	0.0115006	0.0121549	0.0112728	0.0122039
0.45126	0.0126545	0.0131707	0.0112675	0.0130383	0.0130535	0.0120943	0.0111233	0.0115079	0.0105272	0.0115004	0.0128638	0.0127816	0.0106959	0.0124392
0.45504	0.0126541	0.013167	0.0112666	0.0130379	0.0130466	0.0120888	0.0111275	0.011508	0.0105268	0.0114973	0.0128629	0.012775	0.0106924	0.0124372
0.45882	0.0124418	0.0131803	0.0117981	0.0129433	0.0116858	0.01161	0.0118063	0.0114579	0.0108387	0.0117404	0.0135958	0.0118856	0.0122546	0.0118762
0.4626	0.0124418	0.013177	0.0117954	0.0129439	0.0116825	0.0116066	0.0118074	0.0114582	0.0108381	0.0117362	0.0135928	0.0118814	0.0122468	0.011875
0.46638	0.0132204	0.0132198	0.0121522	0.0131685	0.011811	0.011986	0.0113651	0.0122419	0.0118166	0.0111888	0.0119048	0.0114483	0.0121741	0.0110428
0.47016	0.0132176	0.0132164	0.0121487	0.0131689	0.0118068	0.0119811	0.0113681	0.0122395	0.011814	0.0111861	0.0119062	0.0114445	0.0121677	0.0110434
0.47394	0.012436	0.0131464	0.0117295	0.013825	0.0124075	0.0117772	0.0118547	0.011634	0.0119124	0.0111483	0.01153	0.0115594	0.0119449	0.0114666
0.47772	0.0124356	0.0131425	0.0117273	0.0138226	0.0124012	0.0117727	0.0118566	0.0116336	0.0119097	0.0111456	0.0115315	0.0115545	0.0119397	0.0114652
0.4815	0.0122431	0.012413	0.0116154	0.0124171	0.0115182	0.011282	0.0125138	0.0114062	0.0112812	0.011804	0.0123591	0.0110312	0.012613	0.0113129
0.486	0.0122429	0.0124102	0.0116135	0.0124179	0.0115142	0.0112788	0.0125134	0.0114057	0.0112804	0.0117995	0.0123568	0.011028	0.0126057	0.0113123
0.4905	0.0129141	0.0117309	0.012002	0.0115863	0.0111793	0.0115533	0.0114469	0.0115407	0.0116744	0.011595	0.0109076	0.0113809	0.0121448	0.0112997
0.495	0.0129118	0.0117292	0.0120003	0.0115879	0.0111757	0.0115485	0.0114498	0.0115399	0.0116718	0.0115914	0.0109101	0.0113768	0.012139	0.0112995
0.4995	0.012512	0.0119523	0.0133992	0.0117679	0.0115566	0.0110502	0.0117142	0.0118198	0.0114698	0.0114628	0.011571	0.0119445	0.0118002	0.0119864
0.504	0.012511	0.0119495	0.0133943	0.0117685	0.0115525	0.0110479	0.0117159	0.0118183	0.0114679	0.0114596	0.0115715	0.0119388	0.011795	0.0119851
0.5085	0.0123331	0.0120754	0.0132221	0.0119614	0.0121993	0.0121263	0.0123085	0.0118072	0.0112882	0.0117354	0.0128033	0.0114012	0.0119416	0.0125854
0.513	0.0123329	0.0120716	0.0132186	0.0119621	0.0121935	0.0121205	0.0123081	0.0118055	0.0112864	0.0117316	0.0128008	0.0113973	0.0119355	0.0125837
0.5175	0.0132263	0.0111394	0.0128872	0.0126558	0.0117566	0.01187	0.0113605	0.0112332	0.0111972	0.0121388	0.0122592	0.0112393	0.0115918	0.0131907
0.522	0.0132236	0.0111379	0.0128848	0.0126557	0.0117521	0.0118649	0.0113628	0.0112327	0.0111951	0.0121347	0.0122594	0.0112359	0.0115866	0.0131882
0.5265	0.0130739	0.0111125	0.0134142	0.0136503	0.0112531	0.0107355	0.0114615	0.0111609	0.0107662	0.0125994	0.012768	0.0119074	0.0113664	0.0133223
0.531	0.013072	0.0111111	0.0134102	0.0136483	0.0112496	0.0107333	0.0114636	0.0111606	0.010765	0.0125922	0.0127658	0.0119025	0.0113617	0.01332
0.5355	0.0129116	0.0120805	0.0134263	0.0137779	0.0113974	0.0111226	0.0125915	0.0117649	0.0106369	0.0100406	0.0121837	0.012142	0.0116402	0.0135247
0.54	0.0129096	0.0120771	0.0134219	0.0137757	0.011394	0.0111191	0.0125907	0.0117631	0.0106367	0.0100401	0.0121828	0.0121361	0.0116347	0.0135215
0.5445	0.0126201	0.0123924	0.0125248	0.0129578	0.0123562	0.0119065	0.0125167	0.0118744	0.0119738	0.00996583	0.0115531	0.010935	0.0115847	0.0129275
0.549	0.0126179	0.0123896	0.0125218	0.0129566	0.0123515	0.0119021	0.0125166	0.0118727	0.0119705	0.00996475	0.0115531	0.0109325	0.0115791	0.0129248
0.5535	0.0116957	0.0129892	0.0116269	0.0118961	0.0132671	0.0126373	0.0121396	0.0117477	0.0122949	0.0118138	0.0116519	0.0112152	0.0110722	0.0116301
0.558	0.0116956	0.0129851	0.0116254	0.0118967	0.0132602	0.0126309	0.0121405	0.0117461	0.0122914	0.0118087	0.0116515	0.0112119	0.0110682	0.0116298
0.5625	0.0118525	0.0128618	0.0117393	0.0117594	0.0123255	0.0117684	0.0125566	0.0115518	0.0118449	0.0124758	0.0121147	0.0123393	0.0113346	0.0115474
0.567	0.0118511	0.0128584	0.0117373	0.0117591	0.0123213	0.011764	0.0125557	0.0115505	0.0118432	0.0124701	0.0121131	0.0123336	0.0113297	0.0115461
0.5715	0.0118867	0.0127388	0.0124197	0.0115481	0.0117709	0.0109439	0.0120351	0.0114322	0.0123377	0.0120348	0.0120851	0.012354	0.011366	0.0114546
0.576	0.0118858	0.0127362	0.0124153	0.0115489	0.0117677	0.0109412	0.0120351	0.011431	0.0123335	0.0120298	0.0120836	0.0123483	0.0113613	0.0114535
0.5805	0.0124797	0.0134109	0.0114997	0.0126876	0.0123953	0.0113613	0.0115318	0.0115527	0.0113525	0.0108778	0.011884	0.0113384	0.0113516	0.0118197
0.585	0.0124776	0.0134061	0.0114991	0.0126851	0.0123903	0.0113567	0.0115326	0.0115515	0.0113509	0.0108754	0.0118829	0.0113353	0.0113476	0.0118179
0.5895	0.0129297	0.0128909	0.012653	0.0125302	0.0124756	0.0111628	0.011863	0.0120123	0.0109054	0.0110052	0.0119611	0.0113218	0.0119648	0.0121437
0.594	0.0129264	0.0128877	0.0126502	0.012528	0.0124704	0.0111591	0.0118615	0.0120103	0.0109046	0.0110015	0.0119593	0.0113186	0.0119601	0.012141
0.59934	0.0121456	0.0126565	0.0143264	0.0113184	0.011962	0.0112842	0.010949	0.0122868	0.0117354	0.0109481	0.0118061	0.0120374	0.012804	0.0118255
0.60468	0.012144	0.0126524	0.0143194	0.0113194	0.0119579	0.0112802	0.0109494	0.0122835	0.0117328	0.0109453	0.0118041	0.0120323	0.0127977	0.0118245
0.61002	0.0116618	0.0114968	0.013084	0.0118591	0.0116775	0.0114737	0.0104469	0.0111714	0.0124059	0.0118028	0.011151	0.0118365	0.0125786	0.0125872
0.61536	0.0116613	0.0114948	0.0130806	0.0118584	0.0116733	0.0114688	0.0104471	0.0111714	0.012402	0.0117983	0.0111496	0.0118336	0.0125736	0.0125834
0.6207	0.012217	0.0109686	0.0121113	0.0127255	0.0112223	0.0109117	0.00987716	0.0115476	0.0121278	0.0122749	0.0103677	0.0131443	0.0123814	0.0119581
0.62604	0.0122144	0.010968	0.0121087	0.0127233	0.0112189	0.0109091	0.00987846	0.0115462	0.0121245	0.0122698	0.010369	0.013138	0.0123769	0.0119564
0.63138	0.0120348	0.0122732	0.0117163	0.0129488	0.011181	0.011873	0.0102205	0.0122976	0.0114596	0.012055	0.0118375	0.0131437	0.0127084	0.0117219
0.63672	0.0120332	0.0122693	0.0117142	0.0129456	0.011178	0.0118675	0.010221	0.0122947	0.0114577	0.0120511	0.0118348	0.0131372	0.0127025	0.0117206
0.64206	0.0121285	0.0126942	0.0119008	0.0118239	0.0119195	0.0117197	0.0111533	0.0123232	0.0114302	0.0124308	0.0124871	0.0113999	0.0121382	0.0122708
0.6474	0.0121268	0.0126903	0.0118973	0.0118237	0.0119145	0.0117136	0.011152	0.0123201	0.0114281	0.0124254	0.0124838	0.011397	0.0121331	0.0122686
0.65274	0.0124385	0.0126464	0.0113972	0.0119246	0.0118933	0.00964894	0.0114013	0.0116195	0.0118116	0.0119805	0.0121428	0.0107625	0.0110215	0.0130245
0.65808	0.0124353	0.0126426	0.0113952	0.0119233	0.0118888	0.00964844	0.0113989	0.0116178	0.0118088	0.0119763	0.0121403	0.0107606	0.0110182	0.0130207
0.66342	0.0116002	0.0122113	0.0116957	0.0122639	0.0115541	0.0104023	0.010094	0.0112863	0.0121914	0.0117614	0.0116006	0.0118245	0.0103118	0.0128001
0.66876	0.0115998	0.0122087	0.011693	0.0122615	0.0115504	0.0103996	0.0100955	0.0112847	0.0121873	0.0117574	0.011599	0.0118194	0.0103096	0.012797
0.6741	0.0121645	0.0124002	0.0120859	0.0118581	0.0115012	0.0120363	0.0107854	0.0110368	0.0115425	0.0117758	0.0115438	0.0117122	0.0107232	0.0123419
0.67944	0.0121622	0.0123974	0.012082	0.011857	0.0114969	0.0120306	0.0107851	0.0110355	0.0115403	0.011771	0.0115424	0.0117077	0.0107204	0.0123394
0.68478	0.0124164	0.0131111	0.0115867	0.0118891	0.0110951	0.0123759	0.0120263	0.0111227	0.01162	0.011223	0.0121881	0.0110841	0.0119393	0.0120382
0.69012	0.012414	0.0131066	0.0115854	0.011888	0.0110919	0.0123706	0.0120227	0.0111222	0.0116177	0.0112198	0.0121847	0.0110816	0.0119341	0.0120355
0.69546	0.012513	0.0129412	0.0126855	0.0125813	0.0110848	0.0123312	0.0110737	0.0125845	0.0123694	0.0114338	0.0120383	0.0116451	0.0120824	0.0114789
0.7008	0.0125109	0.0129366	0.0126812	0.0125797	0.0110813	0.012326	0.0110746	0.0125801	0.0123646	0.0114294	0.0120358	0.0116409	0.0120776	0.0114782
0.70614	0.0129029	0.0116935	0.01298	0.0138645	0.0110495	0.0117699	0.0124777	0.0122212	0.0114835	0.0113117	0.0119962	0.0119401	0.0114771	0.0126271
0.71148	0.0128997	0.011692	0.0129759	0.0138595	0.0110464	0.0117657	0.0124738	0.0122188	0.0114814	0.011309	0.0119931	0.0119361	0.011474	0.0126234
0.71682	0.0126482	0.0119863	0.0129262	0.0129582	0.0115364	0.0114124	0.0121801	0.0121322	0.0114708	0.0128282	0.0116098	0.0123696	0.0115496	0.0131068
0.72216	0.0126457	0.0119837	0.0129223	0.0129556	0.0115323	0.0114089	0.0121768	0.0121291	0.011468	0.012821	0.0116075	0.012364	0.0115465	0.0131017
0.7275	0.0123956	0.0127758	0.012765	0.0120568	0.0117075	0.0117091	0.0105736	0.0115553	0.011563	0.0120315	0.0115323	0.0113946	0.0122199	0.0117612
0.73386	0.012394	0.0127711	0.0127609	0.0120563	0.0117032	0.0117045	0.0105735	0.0115532	0.0115598	0.0120259	0.0115297	0.0113919	0.0122157	0.0117596
0.74022	0.0130073	0.0123777	0.0120514	0.0128992	0.011424	0.0116969	0.010331	0.0111806	0.0114547	0.0102247	0.0115761	0.0113628	0.0125576	0.0116297
0.74658	0.0130037	0.0123744	0.0120486	0.0128953	0.0114207	0.011693	0.0103306	0.0111788	0.0114519	0.0102237	0.0115727	0.0113601	0.0125527	0.0116276
0.75294	0.0126484	0.0120491	0.0118692	0.0123668	0.0115069	0.0120303	0.0109558	0.0111102	0.0117139	0.0112441	0.0110317	0.0124082	0.0119433	0.0120286
0.7593	0.0126454	0.0120465	0.0118661	0.0123647	0.0115036	0.0120252	0.0109535	0.0111082	0.0117104	0.0112387	0.0110297	0.012403	0.0119399	0.0120255
0.76566	0.011933	0.0123903	0.0117006	0.012341	0.0119071	0.0116147	0.0108751	0.0111501	0.0117085	0.010951	0.0110893	0.0124084	0.0114732	0.0123236
0.77202	0.0119321	0.0123868	0.0116975	0.0123379	0.011903	0.0116111	0.0108734	0.0111485	0.0117052	0.0109469	0.0110871	0.0124039	0.011471	0.0123198
0.77838	0.0125865	0.0127459	0.0114283	0.0117079	0.01195	0.0119332	0.0110603	0.0118507	0.0117115	0.010692	0.0117837	0.0121341	0.0121077	0.0120635
0.78474	0.0125834	0.0127415	0.0114257	0.0117058	0.0119456	0.0119284	0.0110585	0.0118471	0.0117085	0.0106883	0.0117799	0.0121302	0.0121038	0.0120597
0.7911	0.0127153	0.0124824	0.0114923	0.0113309	0.0112904	0.0118765	0.0116345	0.0116563	0.0120719	0.0108888	0.0119398	0.0122135	0.0121932	0.0111343
0.79746	0.0127131	0.0124781	0.0114894	0.0113307	0.0112888	0.0118712	0.0116308	0.0116528	0.0120682	0.0108846	0.0119359	0.0122083	0.0121895	0.0111327
0.80382	0.0134586	0.0115619	0.0117227	0.0132156	0.0124558	0.0107624	0.0109227	0.0105463	0.0123166	0.0110943	0.0116166	0.0111684	0.0120796	0.0113032
0.81018	0.0134541	0.0115589	0.0117198	0.0132093	0.0124502	0.0107601	0.010921	0.0105457	0.0123125	0.0110903	0.0116137	0.0111655	0.0120767	0.0113009
0.81654	0.0129252	0.0107425	0.0124047	0.0120084	0.0117594	0.0112996	0.0108474	0.0109681	0.0122843	0.0116017	0.0118443	0.0107051	0.0124797	0.0120059
0.8229	0.0129222	0.0107412	0.0124002	0.012006	0.0117564	0.0112956	0.0108457	0.0109667	0.0122795	0.011596	0.0118404	0.0107029	0.0124748	0.0120025
0.82926	0.012567	0.0112787	0.0121481	0.0113116	0.0115564	0.0119488	0.0113266	0.0123857	0.0111053	0.0108954	0.011874	0.0111985	0.011467	0.012646
0.83562	0.0125642	0.0112758	0.0121435	0.0113106	0.0115542	0.0119434	0.0113233	0.0123804	0.0111031	0.0108921	0.0118694	0.0111945	0.0114649	0.0126413
0.84198	0.0122956	0.0117987	0.0106071	0.0122987	0.0125838	0.0114405	0.011025	0.0116877	0.0108635	0.0111877	0.0110191	0.0109733	0.0114064	0.0123164
0.84834	0.0122924	0.0117953	0.010607	0.0122944	0.0125782	0.0114368	0.0110237	0.0116853	0.0108621	0.0111839	0.0110163	0.0109717	0.0114035	0.0123126
0.8547	0.011575	0.012263	0.0118076	0.0119421	0.0117301	0.0114329	0.0120164	0.0116858	0.012416	0.0121549	0.0108557	0.0124765	0.0112067	0.0117233
0.86106	0.0115738	0.0122589	0.011804	0.01194	0.0117278	0.0114297	0.0120129	0.0116822	0.0124103	0.0121481	0.0108527	0.012472	0.0112038	0.0117204
0.86742	0.012126	0.0121673	0.0126406	0.0125367	0.0120268	0.0124339	0.0127635	0.0111328	0.0120815	0.0111183	0.0110053	0.0136923	0.0105952	0.011383
0.87378	0.0121222	0.0121634	0.0126352	0.0125335	0.0120226	0.0124278	0.0127584	0.0111299	0.0120777	0.011115	0.0110018	0.0136848	0.0105943	0.0113809
0.88014	0.0116651	0.0118315	0.0118082	0.0134722	0.0115291	0.0119229	0.0120811	0.0103191	0.0117411	0.0112971	0.0111591	0.0121685	0.0113294	0.0120193
0.8865	0.0116629	0.0118282	0.0118057	0.0134667	0.0115262	0.0119184	0.0120782	0.0103179	0.011738	0.0112929	0.0111558	0.0121646	0.0113265	0.0120164
0.89406	0.0115697	0.0115089	0.0119472	0.012812	0.0112499	0.011277	0.0120701	0.0106144	0.0120863	0.0117338	0.0118641	0.0108035	0.011526	0.0131687
0.90162	0.0115678	0.0115061	0.0119429	0.0128086	0.0112481	0.0112738	0.0120664	0.0106121	0.012082	0.0117281	0.0118586	0.0108016	0.0115233	0.0131633
0.90918	0.0123062	0.0115032	0.0110672	0.0124404	0.0123171	0.0116111	0.0119449	0.0110826	0.0120165	0.0110075	0.0111155	0.0106798	0.0116051	0.0129236
0.91674	0.0123026	0.0115012	0.0110654	0.0124379	0.0123124	0.0116062	0.0119411	0.0110798	0.0120127	0.0110037	0.0111117	0.0106774	0.0116028	0.0129199
0.9243	0.0124138	0.0126898	0.0113182	0.0133443	0.0120984	0.0111341	0.0116122	0.0114254	0.0121935	0.0108111	0.0105449	0.0110352	0.0120042	0.0131233
0.93186	0.0124098	0.0126845	0.0113155	0.0133387	0.0120946	0.0111306	0.011609	0.0114218	0.0121894	0.010808	0.0105433	0.0110322	0.0120006	0.0131185
0.93942	0.0116183	0.0123632	0.0119177	0.0127404	0.0114136	0.0111381	0.0116263	0.0111955	0.012464	0.0117795	0.012265	0.0116174	0.0114022	0.0126994
0.94698	0.011617	0.0123587	0.0119135	0.0127362	0.0114114	0.0111354	0.0116227	0.0111933	0.0124584	0.0117745	0.0122582	0.011613	0.0114003	0.0126958
0.95454	0.0123245	0.0112124	0.011701	0.0119333	0.0115974	0.0125888	0.0116891	0.0117852	0.0113704	0.0124442	0.011801	0.0113337	0.0111679	0.0126403
0.9621	0.0123211	0.0112114	0.0116987	0.0119305	0.0115948	0.0125821	0.011685	0.0117812	0.0113669	0.0124377	0.0117961	0.0113301	0.0111666	0.0126366
0.96966	0.0126868	0.0123435	0.0127121	0.0119875	0.0122748	0.0119149	0.0115183	0.0116585	0.0105871	0.0116666	0.0110075	0.0109038	0.0115783	0.0130907
0.97722	0.0126827	0.0123385	0.0127068	0.0119838	0.0122702	0.0119103	0.0115147	0.0116556	0.0105854	0.0116627	0.0110042	0.0109016	0.0115758	0.0130849
0.98478	0.0122504	0.0120394	0.01221	0.0119338	0.0116609	0.0109973	0.0117553	0.011822	0.0116723	0.0118678	0.0112424	0.0114922	0.0116248	0.011957
0.99234	0.0122481	0.0120354	0.0122062	0.0119303	0.0116577	0.010995	0.0117498	0.0118184	0.0116669	0.0118627	0.0112374	0.0114883	0.0116237	0.0119535
0.9999	0.0128661	0.0112031	0.0114797	0.0122477	0.0108665	0.0118018	0.0105215	0.0117814	0.0113141	0.0117323	0.0109171	0.011493	0.0127845	0.0111545
1.00746	0.0128615	0.0112008	0.0114777	0.0122432	0.010865	0.011797	0.0105187	0.0117781	0.0113102	0.011727	0.0109132	0.0114894	0.0127799	0.0111525
1.01502	0.0124408	0.0111404	0.011993	0.0121785	0.0112632	0.0121114	0.0101562	0.0118675	0.011019	0.0111153	0.0111113	0.0112781	0.0119012	0.0118872
1.02258	0.0124373	0.0111373	0.0119891	0.0121738	0.0112601	0.0121056	0.010154	0.0118634	0.0110152	0.0111114	0.011106	0.0112753	0.011899	0.0118828
1.03014	0.0117577	0.0109803	0.0119423	0.0116024	0.0112655	0.0110898	0.0111974	0.0112364	0.0107671	0.0110367	0.010527	0.0116356	0.0109061	0.0121199
1.0377	0.0117556	0.010979	0.0119387	0.0115991	0.011262	0.0110861	0.011192	0.0112338	0.0107633	0.0110322	0.0105231	0.0116317	0.010906	0.0121147
1.04526	0.0121684	0.0124717	0.0117234	0.0117457	0.0104241	0.0103044	0.0109333	0.0111031	0.010369	0.010863	0.010361	0.0115086	0.0112935	0.0112347
1.05282	0.012165	0.0124663	0.0117199	0.0117411	0.0104232	0.0103027	0.0109294	0.0111012	0.010367	0.0108593	0.0103578	0.0115057	0.0112918	0.0112312
1.06038	0.012463	0.0122104	0.0114287	0.0113141	0.0110254	0.0115111	0.0110298	0.0122111	0.0116865	0.0113493	0.0113137	0.0118897	0.0114621	0.0106998
1.06794	0.0124583	0.0122071	0.0114258	0.0113105	0.0110226	0.011506	0.0110253	0.0122063	0.011681	0.0113436	0.011308	0.0118852	0.0114607	0.0106978
1.0755	0.0113944	0.0123909	0.0114638	0.0111493	0.0112169	0.0116156	0.0110018	0.012228	0.0118454	0.0107928	0.0113011	0.0113547	0.0118325	0.0118239
1.0845	0.0113928	0.0123872	0.0114603	0.0111466	0.0112144	0.0116104	0.0109972	0.0122246	0.0118393	0.0107885	0.0112965	0.0113513	0.0118299	0.0118182
1.0935	0.0116294	0.0127672	0.0111843	0.012385	0.0114546	0.0106517	0.01083	0.012725	0.010294	0.010275	0.0115708	0.0106235	0.0113622	0.0112543
1.1025	0.0116275	0.0127617	0.0111816	0.0123787	0.0114533	0.0106498	0.0108258	0.0127198	0.010292	0.0102718	0.0115659	0.0106216	0.0113611	0.0112506
1.1115	0.013098	0.0115873	0.0112115	0.0118486	0.0132055	0.0116055	0.0109707	0.0121255	0.0104721	0.0106969	0.0121055	0.0106562	0.0112183	0.0108331
1.1205	0.0130933	0.0115852	0.0112096	0.0118441	0.0131991	0.0116008	0.0109658	0.012121	0.0104689	0.0106928	0.0120999	0.0106541	0.0112178	0.010831
1.1295	0.0137985	0.011756	0.0124785	0.0114058	0.0120537	0.0120033	0.0108223	0.0107741	0.0110739	0.011495	0.0125061	0.0111992	0.0118496	0.0120469
1.1385	0.0137922	0.0117517	0.0124738	0.0114026	0.0120516	0.0119983	0.0108181	0.0107723	0.0110698	0.0114895	0.0124995	0.0111963	0.0118478	0.0120416
1.1475	0.0124307	0.0109231	0.0126798	0.0121896	0.0117617	0.0117543	0.0112102	0.0107265	0.0115892	0.0115331	0.0120501	0.0118437	0.0122171	0.0123192
1.1565	0.0124272	0.0109212	0.0126756	0.0121837	0.0117599	0.0117504	0.0112051	0.0107243	0.0115858	0.0115271	0.0120442	0.0118397	0.0122149	0.0123143
1.1655	0.0113015	0.0110983	0.0125282	0.0118577	0.0124232	0.0120504	0.011411	0.0115297	0.0134217	0.0104571	0.011208	0.0118872	0.0121578	0.012309
1.1745	0.0113005	0.0110962	0.0125247	0.0118534	0.0124191	0.012045	0.0114057	0.0115251	0.013413	0.0104544	0.0112039	0.0118832	0.012156	0.0123041
1.1835	0.0122642	0.0121301	0.0127895	0.0120226	0.0118958	0.0113034	0.0114719	0.0112637	0.0120086	0.011033	0.011386	0.0112988	0.0119081	0.0120824
1.1925	0.0122598	0.0121258	0.0127843	0.012017	0.0118932	0.0113	0.0114667	0.0112603	0.0120032	0.0110279	0.0113808	0.0112958	0.0119065	0.0120784
1.2015	0.0122189	0.012229	0.011521	0.0114261	0.0114596	0.0111803	0.0117506	0.0111421	0.0100111	0.0110356	0.0116833	0.01056	0.0114616	0.0122769
1.2105	0.0122151	0.0122265	0.0115187	0.0114225	0.0114571	0.0111767	0.0117446	0.0111389	0.0100091	0.0110311	0.011678	0.0105589	0.0114604	0.0122722
1.2195	0.0119649	0.0135684	0.0111464	0.0119157	0.0110076	0.0114123	0.0116123	0.0114023	0.00974541	0.0110377	0.0122681	0.011206	0.0108401	0.0123681
1.2285	0.0119618	0.013562	0.0111451	0.0119102	0.0110066	0.011408	0.0116065	0.0113984	0.00974284	0.0110333	0.0122608	0.0112036	0.0108403	0.012364
1.2375	0.0121645	0.0127275	0.0125306	0.0116913	0.0117433	0.0113705	0.0112505	0.0115023	0.010427	0.0112966	0.0112619	0.0122759	0.0111269	0.013013
1.2465	0.0121609	0.0127236	0.0125254	0.0116858	0.0117398	0.0113663	0.0112447	0.0114979	0.010423	0.0112913	0.0112568	0.0122715	0.0111261	0.0130067
1.2555	0.0123565	0.0119384	0.0123356	0.0107412	0.0115011	0.0111174	0.0107133	0.0110539	0.0110305	0.0110697	0.0105274	0.0123008	0.0114275	0.0123329
1.2645	0.0123527	0.0119361	0.0123312	0.0107391	0.0114984	0.0111135	0.010708	0.0110509	0.0110249	0.0110653	0.0105242	0.0122969	0.0114261	0.0123284
1.2735	0.0125062	0.0123811	0.0114127	0.0121885	0.0109621	0.0108715	0.0102089	0.0112745	0.0102727	0.0111592	0.0117009	0.0119097	0.0112897	0.0119808
1.2825	0.0125022	0.0123762	0.0114102	0.0121824	0.0109603	0.0108683	0.0102041	0.0112706	0.01027	0.011154	0.0116948	0.0119063	0.0112885	0.0119767
1.2915	0.0125319	0.0114293	0.0111371	0.0127277	0.0107985	0.0111559	0.0100276	0.0113438	0.0109165	0.0105777	0.012454	0.011285	0.010685	0.0121233
1.3005	0.012528	0.0114266	0.0111353	0.0127213	0.0107964	0.0111518	0.0100223	0.0113393	0.0109124	0.010574	0.0124467	0.0112826	0.0106851	0.0121177
1.31124	0.0126241	0.0108514	0.0121136	0.0123671	0.0104784	0.0111765	0.00955798	0.0107531	0.01189	0.0107518	0.0121334	0.0110144	0.0106289	0.0112049
1.32198	0.0126194	0.0108497	0.0121091	0.012362	0.0104769	0.0111731	0.00955405	0.0107503	0.011884	0.0107479	0.0121274	0.0110116	0.0106296	0.0112017
1.33272	0.0119873	0.0115183	0.0120463	0.0123327	0.010404	0.0117918	0.0101262	0.0111854	0.0118175	0.0116579	0.0120811	0.0104738	0.0117017	0.0114396
1.34346	0.0119843	0.0115152	0.0120422	0.0123273	0.010403	0.0117872	0.010121	0.011181	0.0118119	0.0116513	0.0120749	0.0104724	0.0116994	0.0114353
1.3542	0.0121023	0.0122754	0.0113289	0.0123521	0.0111103	0.0121434	0.010875	0.0111972	0.0110826	0.0108895	0.0120083	0.0108695	0.0112401	0.0119095
1.36494	0.0120987	0.0122704	0.011327	0.0123471	0.0111077	0.0121379	0.0108686	0.0111923	0.0110779	0.0108848	0.012001	0.0108673	0.0112398	0.0119041
1.37568	0.0123385	0.0115473	0.0120457	0.0129041	0.0111959	0.0113992	0.0110361	0.0103051	0.0102442	0.0100453	0.0106234	0.0116077	0.0111487	0.0117517
1.38642	0.0123341	0.0115451	0.012042	0.012897	0.0111934	0.0113951	0.0110302	0.0103023	0.0102411	0.0100423	0.0106194	0.0116034	0.0111481	0.0117468
1.39716	0.0120233	0.0120269	0.0126371	0.0121632	0.0108638	0.0105525	0.0113995	0.0101562	0.0103737	0.010503	0.0106766	0.010923	0.010956	0.0114872
1.4079	0.0120204	0.0120234	0.0126316	0.0121581	0.010863	0.0105502	0.0113925	0.0101522	0.0103698	0.0104978	0.0106724	0.0109208	0.010956	0.011483
1.41864	0.012655	0.0125853	0.0115336	0.0118683	0.0116745	0.0110438	0.0110956	0.00942688	0.0106197	0.00999067	0.0122138	0.0105688	0.0110453	0.0117706
1.42938	0.0126499	0.0125802	0.011531	0.0118635	0.0116716	0.0110397	0.0110892	0.00942511	0.0106161	0.00998694	0.012205	0.0105669	0.0110448	0.0117658
1.44012	0.0123066	0.0117774	0.011198	0.0122571	0.0117221	0.011125	0.0105449	0.0100249	0.0116439	0.00976015	0.0113416	0.0106848	0.0108198	0.0122364
1.45086	0.0123022	0.0117747	0.0111958	0.0122503	0.0117195	0.0111207	0.0105394	0.010022	0.0116377	0.00975679	0.0113353	0.0106828	0.01082	0.0122298
1.4616	0.0115471	0.0116963	0.0116927	0.0113911	0.0114481	0.0106581	0.0104094	0.0111883	0.0113314	0.0101217	0.01031	0.011094	0.011049	0.0113338
1.47234	0.0115442	0.0116938	0.0116892	0.0113866	0.0114463	0.0106553	0.0104043	0.0111835	0.0113263	0.0101185	0.0103061	0.0110909	0.0110489	0.0113293
1.48308	0.0115248	0.0124289	0.0119205	0.0112776	0.0115265	0.0110277	0.0111415	0.0116565	0.0107119	0.0114829	0.0110168	0.0108752	0.0112982	0.0107025
1.49382	0.0115214	0.0124243	0.0119169	0.011273	0.0115238	0.0110237	0.0111347	0.0116512	0.0107085	0.0114765	0.0110101	0.0108728	0.0112966	0.010698
1.50456	0.0117568	0.0122035	0.0120537	0.0119601	0.0108545	0.0112165	0.0114313	0.0112314	0.0112187	0.0112853	0.010744	0.0105899	0.00998621	0.00993186
1.5153	0.0117528	0.0121996	0.0120494	0.011954	0.0108534	0.0112121	0.0114236	0.0112268	0.011213	0.01128	0.0107389	0.0105887	0.00998849	0.00992909
1.52604	0.0117167	0.0116829	0.0112688	0.0122953	0.0105901	0.010819	0.0105289	0.0104741	0.0105346	0.0105708	0.0112654	0.0113125	0.0105025	0.0103692
1.53678	0.0117128	0.0116801	0.0112668	0.0122883	0.0105895	0.0108156	0.010524	0.0104715	0.0105311	0.0105676	0.0112596	0.0113102	0.0105037	0.0103652
1.54752	0.0115458	0.0116197	0.0114132	0.0116832	0.0110834	0.0106623	0.0108827	0.0110212	0.0106716	0.0111866	0.012444	0.0121355	0.0120385	0.0111249
1.55826	0.0115428	0.0116169	0.0114108	0.0116774	0.0110824	0.0106596	0.0108763	0.0110165	0.0106681	0.0111807	0.0124355	0.0121317	0.0120359	0.0111203
1.569	0.0121108	0.0121352	0.0123747	0.0111183	0.0120923	0.0114782	0.0110782	0.0108449	0.0116784	0.010298	0.0119609	0.0120435	0.0113262	0.0121456
1.58178	0.0121065	0.0121312	0.0123711	0.0111133	0.0120894	0.0114736	0.0110718	0.0108413	0.0116724	0.0102955	0.0119532	0.0120404	0.0113258	0.0121396
1.59456	0.0124741	0.0121833	0.0133426	0.011018	0.0122494	0.0116427	0.0113671	0.0111212	0.0116145	0.0111093	0.0104691	0.0117961	0.0103875	0.0125181
1.60734	0.0124697	0.0121786	0.0133366	0.0110123	0.0122466	0.011637	0.011361	0.0111174	0.0116092	0.0111048	0.0104648	0.0117936	0.0103897	0.0125109
1.62012	0.01274	0.0110355	0.0125309	0.0106007	0.0117633	0.0100603	0.0125137	0.0118898	0.0111889	0.0120124	0.0106852	0.0117611	0.0113054	0.0112934
1.6329	0.0127345	0.011034	0.0125269	0.0105963	0.0117618	0.0100593	0.0125048	0.0118833	0.011184	0.012005	0.0106801	0.0117576	0.0113042	0.01129
1.64568	0.0119618	0.0114559	0.0115663	0.0111418	0.0117758	0.0109007	0.012254	0.0106	0.0105916	0.0103165	0.0118359	0.0106431	0.0108431	0.0117114
1.65846	0.011958	0.0114525	0.0115635	0.0111365	0.011774	0.0108973	0.0122459	0.010597	0.0105878	0.0103141	0.0118277	0.0106424	0.010843	0.0117061
1.67124	0.0114257	0.0116271	0.0111185	0.0120257	0.0118106	0.0120455	0.011287	0.0103048	0.0103532	0.0103754	0.0112469	0.0107847	0.00985966	0.0120073
1.68402	0.011423	0.0116233	0.0111155	0.012019	0.0118079	0.0120381	0.0112806	0.0103021	0.0103501	0.0103726	0.0112413	0.0107834	0.00986205	0.0120015
1.6968	0.0119509	0.0112132	0.0105645	0.0124733	0.0108773	0.00982275	0.0108185	0.011097	0.0111839	0.0117317	0.011423	0.0116258	0.0104131	0.0117613
1.70958	0.0119465	0.0112111	0.0105626	0.0124658	0.0108775	0.00982139	0.0108126	0.0110917	0.0111804	0.0117249	0.0114174	0.0116219	0.0104139	0.0117561
1.72236	0.0120696	0.0118384	0.0108027	0.0118518	0.0114891	0.00945186	0.0111259	0.0106784	0.0132171	0.0107403	0.0126563	0.0108094	0.0109258	0.0115822
1.73514	0.0120654	0.0118349	0.0107996	0.0118455	0.011487	0.00945059	0.0111184	0.0106751	0.0132089	0.0107372	0.0126481	0.0108078	0.0109255	0.0115773
1.74792	0.0120727	0.0123011	0.0107861	0.0111807	0.0114761	0.0107319	0.0109809	0.0109476	0.0127133	0.0109065	0.0129904	0.0102882	0.0105489	0.0117525
1.7607	0.0120681	0.0122965	0.0107832	0.0111759	0.0114743	0.0107268	0.0109736	0.0109429	0.0127071	0.0109035	0.0129816	0.0102881	0.0105503	0.0117466
1.77348	0.0115437	0.0117246	0.0107694	0.0115862	0.0111148	0.0102155	0.0107086	0.0105499	0.0114295	0.0124468	0.0119707	0.0112937	0.0108637	0.0113772
1.78626	0.0115405	0.0117217	0.0107671	0.0115798	0.0111138	0.0102127	0.0107008	0.0105474	0.0114267	0.0124396	0.0119637	0.0112914	0.0108644	0.0113717
1.79904	0.0117257	0.0116026	0.0112418	0.0116444	0.011079	0.0101087	0.00962471	0.011516	0.0122153	0.0116939	0.0110104	0.0121477	0.0112442	0.0107283
1.81182	0.0117215	0.0116001	0.0112383	0.0116386	0.011078	0.0101067	0.00961872	0.0115121	0.0122093	0.0116893	0.0110046	0.0121437	0.0112444	0.0107237
1.8246	0.0114858	0.0123235	0.0112283	0.0120354	0.0112742	0.0112186	0.00904518	0.0130912	0.0121318	0.0110892	0.0107139	0.0115313	0.011255	0.0103362
1.83738	0.0114825	0.0123183	0.011226	0.0120284	0.011273	0.0112131	0.00904061	0.013084	0.0121262	0.0110856	0.0107081	0.0115294	0.0112555	0.0103323
1.85016	0.011676	0.011376	0.0120364	0.011813	0.0116527	0.0102559	0.0102801	0.0127352	0.0114535	0.0112316	0.0108904	0.0112024	0.011178	0.0106743
1.86294	0.0116735	0.0113734	0.0120321	0.0118061	0.01165	0.0102537	0.0102719	0.0127295	0.011449	0.0112273	0.010884	0.0112009	0.0111787	0.0106696
1.87572	0.0133454	0.0109744	0.0119075	0.0109517	0.0107119	0.0100983	0.0102922	0.0119885	0.0110054	0.0113167	0.011073	0.0112421	0.0112177	0.0111333
1.8885	0.0133387	0.0109725	0.0119043	0.0109472	0.0107125	0.0100979	0.0102843	0.0119836	0.0110014	0.0113124	0.0110662	0.011241	0.0112182	0.011127
1.90374	0.0130921	0.0116677	0.0120326	0.0114627	0.0113622	0.0125971	0.00946366	0.0111235	0.0111604	0.0114074	0.0111198	0.0121027	0.0110324	0.0104517
1.91898	0.0130865	0.0116642	0.0120296	0.0114571	0.0113608	0.0125903	0.00945811	0.0111194	0.0111559	0.0114027	0.0111132	0.0120999	0.0110331	0.0104481
1.93422	0.0119011	0.0121175	0.0127225	0.0124983	0.0119066	0.0122871	0.0100097	0.0103492	0.0114121	0.0112636	0.0114049	0.0125327	0.0105636	0.0110377
1.94946	0.011898	0.0121127	0.0127167	0.0124906	0.0119045	0.0122836	0.0100025	0.0103464	0.0114065	0.0112601	0.0113973	0.0125289	0.0105658	0.0110317
1.9647	0.0117311	0.0112672	0.0112225	0.0125016	0.0117827	0.0125302	0.0103808	0.0105267	0.0107607	0.0120439	0.0109509	0.0116858	0.0111596	0.0107266
1.97994	0.0117279	0.0112647	0.0112208	0.0124945	0.0117812	0.012526	0.0103724	0.0105231	0.0107579	0.0120377	0.0109442	0.0116839	0.0111603	0.0107219
1.99518	0.0122802	0.0110236	0.0109958	0.012304	0.0117318	0.0127129	0.00958306	0.010939	0.0119221	0.0113309	0.0102932	0.0110753	0.0115031	0.0108102
2.01042	0.0122753	0.0110218	0.0109938	0.0122966	0.0117304	0.0127081	0.00957745	0.0109344	0.0119157	0.0113257	0.0102882	0.0110739	0.0115029	0.0108061
2.02566	0.0121363	0.0119154	0.0114967	0.0112772	0.0116899	0.0122115	0.010247	0.0109265	0.0117415	0.00969507	0.0109522	0.0108506	0.0109226	0.0120542
2.0409	0.0121319	0.0119112	0.0114933	0.0112717	0.0116872	0.0122077	0.0102389	0.0109228	0.0117356	0.00969357	0.0109459	0.0108492	0.0109239	0.012046
2.05614	0.0117957	0.0119645	0.0115445	0.0107472	0.0100467	0.0115927	0.0100935	0.0115553	0.0105211	0.0100686	0.0120299	0.0108347	0.0106038	0.0107517
2.07138	0.0117918	0.0119609	0.0115412	0.0107431	0.0100482	0.0115887	0.0100862	0.0115494	0.0105187	0.0100657	0.012021	0.010833	0.0106052	0.0107473
2.08662	0.0115877	0.01185	0.0113454	0.0119509	0.0102945	0.0103096	0.0099571	0.0108963	0.0113048	0.0112144	0.0113569	0.0106996	0.0103008	0.0101666
2.10186	0.0115835	0.0118458	0.0113428	0.011944	0.0102957	0.0103094	0.00995072	0.0108929	0.0113	0.0112089	0.0113504	0.0106979	0.0103028	0.0101628
2.1171	0.0109832	0.0107669	0.0114813	0.0128203	0.012294	0.0116877	0.0108262	0.0112835	0.0120282	0.0110217	0.0111988	0.0103172	0.0103602	0.0106032
2.13234	0.0109807	0.0107654	0.0114788	0.0128119	0.0122898	0.0116826	0.0108171	0.0112785	0.0120225	0.011017	0.0111927	0.0103164	0.010363	0.0105984
2.14758	0.0113856	0.0108557	0.0122061	0.0123167	0.0113922	0.0113954	0.0102991	0.0112113	0.0123338	0.0102811	0.0118629	0.010386	0.0115622	0.0111859
2.16282	0.0113822	0.0108544	0.0122014	0.0123095	0.0113921	0.0113915	0.0102914	0.0112056	0.0123265	0.0102783	0.0118545	0.0103855	0.0115625	0.0111794
2.17806	0.0120626	0.0122879	0.01151	0.0113674	0.011692	0.0104712	0.00951041	0.00973341	0.0106076	0.0104981	0.0111252	0.0112176	0.0119236	0.0105889
2.1933	0.0120585	0.0122829	0.0115073	0.0113619	0.0116903	0.0104691	0.00950402	0.00973196	0.0106044	0.0104945	0.0111188	0.0112155	0.0119241	0.0105841
2.20854	0.012754	0.0119286	0.0110028	0.0113347	0.0114904	0.0103394	0.0093673	0.0106169	0.0101834	0.0108444	0.0107747	0.0117669	0.0119881	0.0103607
2.22378	0.0127494	0.0119256	0.011001	0.0113293	0.0114889	0.0103371	0.00936113	0.0106124	0.0101806	0.0108401	0.0107692	0.0117641	0.0119889	0.0103566
2.23902	0.0134251	0.0118322	0.0113834	0.0122103	0.0106258	0.0104749	0.00990993	0.0111319	0.0110314	0.0107618	0.0117056	0.011625	0.0120397	0.0110435
2.25426	0.0134193	0.0118294	0.0113808	0.0122021	0.0106266	0.0104734	0.00990295	0.0111269	0.0110267	0.0107581	0.0116976	0.0116222	0.0120396	0.0110373
2.2695	0.0132604	0.0119642	0.0118592	0.0116894	0.0110758	0.0119249	0.0107053	0.011038	0.0116104	0.0108431	0.0117732	0.010586	0.0110686	0.0108423
2.28762	0.0132547	0.0119611	0.0118554	0.0116823	0.0110753	0.01192	0.0106973	0.0110336	0.0116054	0.0108394	0.0117648	0.0105859	0.011071	0.0108367
2.30574	0.012304	0.0120281	0.0115328	0.0106493	0.0118139	0.011901	0.0111383	0.0109178	0.0122115	0.011155	0.0105142	0.010969	0.0110842	0.0102167
2.32386	0.0122999	0.0120255	0.0115308	0.0106438	0.0118126	0.0118967	0.0111292	0.0109137	0.012205	0.0111509	0.0105084	0.0109674	0.0110859	0.0102122
2.34198	0.0114967	0.012706	0.0122613	0.0100538	0.0123961	0.0110426	0.0102737	0.0110545	0.0114764	0.0113932	0.00994252	0.0112958	0.0113347	0.00991203
2.3601	0.0114932	0.0127021	0.0122573	0.0100498	0.012393	0.011041	0.0102678	0.0110506	0.0114718	0.011389	0.00993795	0.0112931	0.011335	0.00990854
2.37822	0.0109797	0.0129804	0.012282	0.011058	0.0112466	0.0117798	0.0110185	0.0119275	0.011167	0.0115564	0.0110031	0.0105393	0.0103544	0.0107336
2.39634	0.010977	0.0129763	0.0122777	0.0110522	0.0112458	0.0117758	0.0110115	0.011921	0.0111633	0.0115513	0.0109962	0.0105385	0.0103577	0.0107281
2.41446	0.011237	0.0127885	0.0111112	0.0125357	0.0100442	0.0118413	0.0126646	0.0111455	0.0120254	0.0107497	0.0118068	0.0103153	0.0108483	0.0110701
2.43258	0.011234	0.0127838	0.0111096	0.012527	0.0100461	0.0118369	0.0126534	0.0111407	0.0120181	0.0107468	0.0117985	0.0103143	0.01085	0.0110649
2.4507	0.0121172	0.0113532	0.0108713	0.0123745	0.0108144	0.0108095	0.0116868	0.0100201	0.0105641	0.0107467	0.0115298	0.0101732	0.0112145	0.0116329
2.46882	0.0121126	0.0113527	0.01087	0.0123662	0.0108145	0.0108077	0.0116782	0.0100176	0.0105611	0.0107438	0.0115233	0.0101723	0.0112154	0.0116261
2.48694	0.0125753	0.0121911	0.0117241	0.0109504	0.0120727	0.0108224	0.0103684	0.0103193	0.0105817	0.0115704	0.0119168	0.0101249	0.0109098	0.010828
2.50506	0.0125698	0.0121868	0.0117215	0.0109453	0.0120698	0.0108199	0.0103624	0.010316	0.0105782	0.0115652	0.0119088	0.0101241	0.0109125	0.0108228
2.52318	0.0119621	0.0116838	0.0127814	0.0107037	0.0115859	0.0111155	0.0104973	0.0113757	0.0115715	0.0111485	0.0114793	0.0102844	0.0117005	0.00984247
2.5413	0.0119585	0.0116813	0.0127766	0.0106989	0.0115848	0.0111124	0.0104893	0.0113699	0.0115645	0.0111442	0.0114726	0.0102834	0.0117003	0.00984078
2.55942	0.0118041	0.0116357	0.0123707	0.0117114	0.0109756	0.0112002	0.00982272	0.0111938	0.0103371	0.0102243	0.0113764	0.010486	0.0109236	0.0117919
2.57754	0.0118009	0.0116331	0.0123679	0.0117039	0.0109753	0.0111967	0.00981692	0.0111886	0.010334	0.0102225	0.0113694	0.0104851	0.0109257	0.0117841
2.59566	0.0123894	0.0119896	0.0123114	0.0116584	0.0105939	0.0108536	0.0103435	0.0104873	0.0104884	0.0107658	0.0111706	0.0109374	0.0105052	0.0111691
2.61378	0.0123846	0.0119851	0.0123086	0.0116519	0.0105938	0.0108513	0.0103369	0.0104836	0.010484	0.0107625	0.0111643	0.010936	0.0105083	0.0111647
2.6319	0.0123841	0.0108642	0.012607	0.011738	0.0103721	0.0110391	0.0115533	0.0101948	0.010743	0.0113701	0.011422	0.0113439	0.0112811	0.0113079
2.65002	0.0123801	0.010863	0.0126029	0.0117318	0.0103719	0.0110358	0.0115444	0.0101913	0.0107385	0.0113656	0.0114153	0.0113416	0.0112825	0.0113039
2.66814	0.0127333	0.0110446	0.0118713	0.0122878	0.0100853	0.010699	0.0117695	0.0104224	0.0111671	0.0112269	0.0120128	0.0110664	0.0117804	0.0127923
2.68626	0.0127284	0.0110421	0.0118689	0.0122798	0.0100862	0.0106963	0.0117611	0.0104187	0.0111614	0.0112236	0.0120041	0.0110649	0.0117801	0.0127834
2.70438	0.0126246	0.0112742	0.011548	0.0116338	0.0106552	0.0104433	0.0116968	0.0110071	0.0106961	0.0113642	0.0110345	0.0106965	0.0104616	0.0110792
2.7225	0.012619	0.0112719	0.0115456	0.0116278	0.0106548	0.0104416	0.0116892	0.0110016	0.010691	0.0113604	0.011028	0.0106954	0.010465	0.0110757
2.74404	0.0111596	0.0120128	0.0112241	0.0114755	0.011099	0.0111726	0.0120458	0.0104723	0.00970107	0.0113699	0.0102792	0.010462	0.0104222	0.0109702
2.76558	0.0111585	0.0120078	0.0112229	0.0114699	0.0110983	0.0111678	0.012038	0.0104693	0.00969791	0.0113671	0.010274	0.0104613	0.0104255	0.0109661
2.78712	0.0122726	0.0108139	0.0120469	0.0121776	0.0113795	0.00975343	0.0128625	0.0111634	0.00956519	0.012266	0.0106565	0.0105129	0.0115323	0.0117021
2.80866	0.0122677	0.0108121	0.0120444	0.0121708	0.0113786	0.0097532	0.0128525	0.0111581	0.00956155	0.0122607	0.0106504	0.010511	0.0115324	0.0116963
2.8302	0.012483	0.0102545	0.0131538	0.0128513	0.0112638	0.010395	0.0123249	0.0110738	0.00964182	0.01189	0.0113759	0.00953573	0.0110449	0.011833
2.85174	0.0124781	0.0102541	0.0131478	0.0128428	0.011263	0.0103927	0.0123159	0.0110688	0.00963864	0.0118855	0.0113683	0.00953697	0.0110466	0.0118274
2.87328	0.0119037	0.0113504	0.0116177	0.0120694	0.0107334	0.0111867	0.011218	0.01048	0.0104713	0.0109017	0.0113443	0.0103131	0.0103599	0.0116943
2.89482	0.0119013	0.0113476	0.0116163	0.0120629	0.0107348	0.0111819	0.0112103	0.010477	0.0104662	0.0108994	0.0113375	0.0103118	0.0103633	0.011689
2.91636	0.0130021	0.012093	0.0113259	0.0115501	0.0117795	0.00993877	0.0102041	0.011243	0.0106027	0.0109708	0.0114712	0.0105152	0.0108952	0.0114632
2.9379	0.0129965	0.0120904	0.0113238	0.0115452	0.011778	0.00993832	0.0101981	0.0112365	0.0105981	0.0109679	0.0114638	0.0105137	0.0108971	0.0114582
2.95944	0.0129958	0.0132819	0.0113297	0.0124717	0.0119187	0.0104846	0.0102939	0.009774	0.0105432	0.0114172	0.0112143	0.00995291	0.0112895	0.0112963
2.98098	0.0129906	0.013277	0.0113275	0.0124631	0.0119174	0.010482	0.0102875	0.00977157	0.0105386	0.0114133	0.0112069	0.00995397	0.0112908	0.0112912
3.00252	0.0122939	0.0132797	0.011394	0.0112738	0.0114158	0.010742	0.0111704	0.00960508	0.0101949	0.0115471	0.010223	0.0110159	0.0111047	0.0109356
3.02406	0.0122897	0.0132745	0.0113921	0.0112693	0.0114159	0.01074	0.0111625	0.00960329	0.0101914	0.0115429	0.010218	0.0110141	0.0111071	0.0109316
3.0456	0.0115984	0.0117109	0.0120851	0.0117604	0.0114241	0.0113827	0.0118378	0.0114157	0.0104263	0.010989	0.0105763	0.011284	0.0114784	0.0113794
3.06714	0.0115954	0.0117087	0.0120807	0.0117553	0.0114238	0.0113796	0.0118282	0.0114093	0.0104233	0.0109852	0.0105703	0.0112835	0.0114795	0.0113746
3.08868	0.0115406	0.0106112	0.0110639	0.0137461	0.0114289	0.0117375	0.011031	0.0112435	0.0119176	0.00977091	0.01138	0.012356	0.0112288	0.0119623
3.11022	0.0115367	0.0106112	0.0110619	0.0137355	0.0114284	0.0117342	0.0110235	0.0112382	0.0119113	0.00977019	0.011372	0.0123524	0.0112311	0.0119564
3.13176	0.0111998	0.0115133	0.0102514	0.0124814	0.0112977	0.0118401	0.0104698	0.0101829	0.0120308	0.0105158	0.0108111	0.0115511	0.0114274	0.0118084
3.1533	0.0111972	0.0115109	0.0102518	0.0124742	0.0112973	0.0118367	0.0104631	0.0101805	0.0120249	0.0105129	0.0108046	0.0115496	0.011429	0.0118033
3.17484	0.0118184	0.0124045	0.0117242	0.010924	0.0110457	0.0115916	0.0105866	0.0106562	0.0114046	0.0113099	0.0102892	0.0104424	0.0113395	0.0119033
3.19638	0.011814	0.0124001	0.011721	0.0109196	0.0110457	0.0115877	0.0105793	0.0106528	0.0113996	0.0113049	0.0102844	0.0104434	0.0113407	0.0118981
3.21792	0.0118336	0.0118937	0.0125066	0.011044	0.0109237	0.010253	0.0107795	0.0118111	0.010419	0.0103063	0.0112222	0.010961	0.0104943	0.0121286
3.23946	0.0118292	0.011891	0.0125017	0.0110386	0.0109233	0.0102522	0.0107724	0.0118047	0.0104153	0.0103045	0.0112148	0.0109596	0.0104978	0.0121224
3.261	0.0111503	0.0114806	0.0112055	0.0115902	0.0103392	0.0103003	0.0114219	0.0113323	0.00965806	0.0104373	0.0114025	0.0107378	0.0108141	0.0114064
3.28662	0.0111483	0.0114775	0.0112039	0.0115839	0.0103402	0.0102985	0.0114132	0.0113276	0.00965645	0.0104347	0.0113951	0.0107375	0.0108164	0.0114016
3.31224	0.0119927	0.0104076	0.0105948	0.0122131	0.0103774	0.0104636	0.0112462	0.0107268	0.0108463	0.0109344	0.010861	0.0108239	0.0112812	0.010739
3.33786	0.0119884	0.0104069	0.0105949	0.0122056	0.0103781	0.010461	0.0112382	0.0107227	0.0108414	0.0109313	0.0108548	0.0108234	0.0112824	0.0107348
3.36348	0.0124715	0.0104723	0.0119719	0.0120533	0.010687	0.00989712	0.010855	0.0101537	0.0111321	0.0113284	0.0104315	0.0110757	0.0110092	0.010323
3.3891	0.0124662	0.0104714	0.0119686	0.0120462	0.0106874	0.00989704	0.0108482	0.0101506	0.0111275	0.011324	0.0104265	0.0110744	0.011011	0.0103199
3.41472	0.0117221	0.0115715	0.0125254	0.0112292	0.011239	0.0112084	0.0112368	0.0102489	0.0111271	0.0104653	0.0110644	0.0106705	0.0103671	0.0111439
3.44034	0.0117185	0.0115685	0.0125214	0.011224	0.011239	0.0112054	0.0112292	0.0102456	0.0111226	0.0104634	0.0110581	0.010671	0.0103701	0.0111389
3.46596	0.0110794	0.0122061	0.0119702	0.0114275	0.012006	0.0121027	0.0118444	0.0107095	0.0109302	0.0105799	0.0117044	0.0113588	0.0102462	0.0116094
3.49158	0.0110772	0.0122024	0.0119672	0.0114217	0.0120042	0.0120974	0.0118346	0.0107052	0.0109263	0.0105776	0.0116966	0.0113572	0.0102498	0.011603
3.5172	0.011536	0.0120357	0.0109538	0.0120831	0.0115375	0.0106491	0.0105391	0.0108399	0.0109689	0.0112047	0.0111059	0.0113353	0.0113369	0.010531
3.54282	0.011533	0.0120323	0.0109526	0.0120752	0.0115374	0.0106475	0.0105322	0.0108361	0.0109655	0.0112003	0.0111005	0.0113341	0.011338	0.0105281
3.56844	0.0126588	0.0112792	0.0107117	0.0111239	0.0111601	0.00992013	0.00966244	0.0113301	0.0117918	0.0103334	0.0115858	0.0109274	0.0116069	0.0110461
3.59406	0.0126532	0.0112778	0.0107113	0.0111187	0.0111605	0.00991949	0.00965735	0.0113251	0.0117859	0.0103313	0.0115789	0.0109276	0.0116077	0.0110412
3.61968	0.0123226	0.0113967	0.0119438	0.0108797	0.0111684	0.0103614	0.0105728	0.0111044	0.0112429	0.00997494	0.0117941	0.0113764	0.0109301	0.0113269
3.6453	0.0123183	0.0113942	0.0119396	0.0108753	0.0111688	0.0103591	0.0105655	0.0111003	0.0112388	0.00997378	0.011786	0.0113743	0.0109328	0.0113218
3.67092	0.0116596	0.0112948	0.0113608	0.0121072	0.0114794	0.0102957	0.0114474	0.0109636	0.010721	0.0108539	0.0103102	0.0103916	0.0109888	0.0111212
3.69654	0.0116567	0.0112923	0.0113584	0.0121	0.0114788	0.0102938	0.011438	0.0109596	0.0107172	0.0108504	0.0103056	0.0103928	0.0109906	0.0111168
3.72216	0.0115927	0.0107834	0.0105211	0.0125749	0.0112625	0.0101497	0.0106766	0.0108333	0.0102657	0.0108495	0.0100738	0.0108647	0.010642	0.0111956
3.74778	0.0115895	0.0107823	0.0105202	0.0125672	0.0112624	0.0101488	0.0106694	0.0108299	0.010263	0.0108466	0.0100694	0.0108646	0.010644	0.0111912
3.7734	0.0117623	0.0111153	0.0104772	0.0120758	0.0108884	0.0109682	0.0100726	0.0112004	0.0107747	0.0106905	0.0110615	0.0116982	0.0100199	0.0113723
3.79902	0.0117595	0.0111143	0.010476	0.0120696	0.0108892	0.010965	0.0100666	0.0111954	0.010771	0.0106882	0.0110543	0.0116964	0.0100239	0.0113672
3.82464	0.0127197	0.0125177	0.0106543	0.0119174	0.0110037	0.0108642	0.0105352	0.0106147	0.0113763	0.0109764	0.010758	0.0115644	0.0108437	0.0110013
3.85026	0.0127143	0.0125135	0.0106535	0.0119112	0.011004	0.0108619	0.0105275	0.0106117	0.0113706	0.0109727	0.0107523	0.0115635	0.0108451	0.0109976
3.87588	0.0123692	0.0123309	0.0116262	0.0119036	0.011127	0.0107763	0.0103104	0.0106627	0.0104498	0.0102081	0.0105335	0.0113343	0.0108432	0.011232
3.9015	0.0123646	0.0123277	0.0116239	0.0118959	0.0111277	0.0107738	0.0103031	0.0106596	0.0104473	0.0102062	0.0105284	0.0113332	0.0108454	0.011228
3.93198	0.0113185	0.0116306	0.012377	0.0102692	0.0117489	0.0103222	0.00972373	0.0113114	0.0108398	0.00965427	0.0110527	0.0106361	0.0109199	0.0119372
3.96246	0.0113166	0.0116294	0.0123739	0.0102655	0.011748	0.0103196	0.00971837	0.0113069	0.0108354	0.00965447	0.0110469	0.0106366	0.0109219	0.011932
3.99294	0.0116547	0.012172	0.0125179	0.0102793	0.0114575	0.00902694	0.0105226	0.01147	0.0106173	0.0113813	0.0117033	0.0105863	0.010963	0.0120792
4.02342	0.0116512	0.0121686	0.0125146	0.0102751	0.0114585	0.00902809	0.010515	0.0114657	0.0106132	0.011377	0.0116958	0.0105869	0.0109646	0.0120744
4.0539	0.0118381	0.0118064	0.0119992	0.0113821	0.0121815	0.0100332	0.0107562	0.0114929	0.00982596	0.0115559	0.0111232	0.0113029	0.0106165	0.0123885
4.08438	0.0118345	0.0118037	0.0119972	0.0113751	0.0121801	0.0100315	0.0107487	0.0114883	0.00982455	0.0115514	0.0111172	0.0113018	0.0106187	0.0123831
4.11486	0.0119018	0.0110771	0.0118819	0.011215	0.0117814	0.0108344	0.0106764	0.010983	0.0109774	0.0100956	0.0104346	0.0113095	0.0102575	0.0123124
4.14534	0.011898	0.0110753	0.0118799	0.0112096	0.0117807	0.0108314	0.0106694	0.0109798	0.0109727	0.0100947	0.0104298	0.0113085	0.0102594	0.0123067
4.17582	0.0118474	0.010452	0.0118483	0.0113878	0.0106614	0.0106222	0.0106248	0.0110347	0.0112293	0.00984584	0.0103002	0.0107761	0.00921069	0.011442
4.2063	0.0118432	0.0104517	0.0118449	0.0113822	0.0106638	0.0106201	0.0106177	0.0110313	0.0112244	0.00984484	0.0102956	0.0107771	0.00921542	0.0114377
4.23678	0.0110619	0.0111014	0.0103275	0.0118455	0.0114802	0.0101173	0.0103587	0.0114919	0.0103696	0.0104674	0.0107134	0.0115222	0.00980301	0.0105902
4.26726	0.0110596	0.0110992	0.0103281	0.0118391	0.01148	0.0101162	0.010353	0.011487	0.0103664	0.0104647	0.0107082	0.0115211	0.00980652	0.0105873
4.29774	0.011101	0.0113227	0.0105281	0.0119832	0.0118902	0.0101423	0.0111311	0.0109327	0.00973565	0.0104066	0.0111711	0.0118073	0.0111594	0.0107264
4.32822	0.0110981	0.0113203	0.010528	0.0119763	0.0118896	0.0101418	0.011123	0.0109287	0.00973427	0.0104042	0.0111653	0.0118054	0.0111609	0.0107227
4.3587	0.0113492	0.0111216	0.0117716	0.0112523	0.0117906	0.0112391	0.0108763	0.0100174	0.0107631	0.00995535	0.01135	0.0109114	0.0120205	0.0109473
4.38918	0.0113455	0.0111199	0.0117688	0.0112472	0.0117897	0.0112354	0.0108696	0.0100161	0.0107596	0.00995391	0.0113447	0.0109112	0.0120207	0.0109434
4.41966	0.0110456	0.0111436	0.0119491	0.0110297	0.010801	0.0106002	0.0107658	0.0109138	0.011748	0.00974545	0.0118999	0.0101105	0.0115542	0.0112829
4.45014	0.0110427	0.0111422	0.0119475	0.0110249	0.0108025	0.0105984	0.0107594	0.0109097	0.0117422	0.00974488	0.0118936	0.0101118	0.0115554	0.0112786
4.48062	0.0107048	0.0115884	0.0126085	0.0114092	0.0107603	0.00990788	0.0110475	0.0111061	0.0108879	0.0105896	0.0121677	0.0103128	0.0105871	0.0116807
4.5111	0.0107032	0.0115861	0.0126049	0.0114038	0.0107615	0.00990845	0.0110401	0.0111026	0.0108848	0.0105881	0.0121608	0.0103136	0.0105902	0.0116754
4.54158	0.0115365	0.0117666	0.0118937	0.0119647	0.0113136	0.0113144	0.0105909	0.0114239	0.0105257	0.0119386	0.0115067	0.0112104	0.0103247	0.0111994
4.57206	0.0115334	0.0117642	0.0118923	0.0119583	0.0113135	0.0113102	0.0105843	0.0114198	0.0105229	0.0119337	0.0115004	0.0112092	0.0103284	0.0111947
4.60254	0.0124346	0.0116868	0.0115899	0.0119087	0.0114286	0.0103323	0.00998497	0.0112883	0.0107059	0.0110557	0.0100494	0.011277	0.0112007	0.0101177
4.63302	0.0124298	0.0116843	0.0115888	0.0119025	0.0114289	0.0103307	0.00998081	0.011285	0.0107021	0.0110541	0.0100465	0.0112756	0.0112033	0.0101149
4.6635	0.0120615	0.0111375	0.0118146	0.0115274	0.011671	0.00908188	0.0113986	0.011424	0.0102141	0.0106984	0.0104243	0.0104734	0.0126873	0.00969965
4.69974	0.0120582	0.0111362	0.0118127	0.0115219	0.0116701	0.00908374	0.011391	0.0114212	0.0102117	0.0106963	0.0104194	0.0104741	0.0126862	0.0096981
4.73598	0.0118643	0.0109889	0.011786	0.0112313	0.0110698	0.0105959	0.0120275	0.0125212	0.0102518	0.0100358	0.0106888	0.010317	0.0117249	0.0109508
4.77222	0.0118614	0.0109877	0.0117849	0.0112259	0.0110701	0.0105933	0.0120192	0.012516	0.0102497	0.010036	0.0106838	0.0103171	0.0117266	0.0109467
4.80846	0.0119744	0.0112279	0.0123564	0.0107074	0.0103034	0.0109756	0.0115331	0.0126542	0.0111992	0.0109928	0.0107578	0.00994969	0.0107863	0.0119255
4.8447	0.0119707	0.0112261	0.0123535	0.0107031	0.0103049	0.0109733	0.0115257	0.0126484	0.0111951	0.0109908	0.0107528	0.00995115	0.0107899	0.0119197
4.88094	0.0114735	0.0113043	0.0118538	0.0109122	0.0102676	0.0108975	0.010428	0.0111698	0.0113548	0.0118096	0.0107296	0.0105741	0.0113066	0.0113266
4.91718	0.0114712	0.0113029	0.0118528	0.0109074	0.0102693	0.0108953	0.0104223	0.0111667	0.0113508	0.0118058	0.0107244	0.0105743	0.011308	0.0113226
4.95342	0.0115364	0.0116247	0.011924	0.0113133	0.0109501	0.0103437	0.00966893	0.0101055	0.0110121	0.0110104	0.0103619	0.0112955	0.0110986	0.0105702
4.98966	0.0115341	0.011622	0.0119224	0.0113078	0.0109501	0.0103417	0.00966556	0.0101042	0.0110094	0.0110087	0.0103584	0.0112946	0.0111004	0.0105681
5.0259	0.0121866	0.0109397	0.0118861	0.0114456	0.0111216	0.00910003	0.0111799	0.0105699	0.011439	0.0103568	0.0111965	0.0112797	0.010509	0.0111308
5.06214	0.0121826	0.0109397	0.0118845	0.0114405	0.0111221	0.00910162	0.0111726	0.0105669	0.011435	0.0103563	0.01119	0.01128	0.0105128	0.0111278
5.09838	0.0120077	0.0117591	0.0116181	0.0117768	0.0115337	0.0102081	0.0115732	0.010876	0.0112834	0.0104404	0.010416	0.0119401	0.0114203	0.0125065
5.13462	0.0120038	0.011757	0.0116177	0.0117705	0.0115336	0.0102056	0.0115657	0.0108726	0.0112791	0.0104399	0.0104119	0.0119385	0.011422	0.0125008
5.17086	0.0108242	0.0122506	0.012291	0.0111228	0.0117818	0.00975023	0.0109463	0.0109744	0.0100605	0.0112559	0.0100615	0.0115016	0.0122126	0.0125713
5.2071	0.0108234	0.0122478	0.0122886	0.011118	0.0117807	0.00974952	0.0109407	0.010971	0.0100589	0.0112538	0.0100588	0.011501	0.0122123	0.0125657
5.24334	0.0113162	0.011893	0.0120981	0.0105868	0.0107369	0.00945764	0.0109437	0.0108881	0.00990645	0.0116263	0.0112091	0.0107137	0.0113456	0.0114165
5.27958	0.0113144	0.0118915	0.0120967	0.0105831	0.0107387	0.00945908	0.0109376	0.0108848	0.0099045	0.0116239	0.0112031	0.0107149	0.0113478	0.011413
5.31582	0.0127054	0.0118767	0.0119854	0.0108842	0.0107718	0.0114968	0.0108545	0.0105857	0.0102905	0.0113417	0.0108857	0.0108691	0.0109204	0.0105562
5.35206	0.0127005	0.0118752	0.0119852	0.0108797	0.0107735	0.0114919	0.010849	0.0105834	0.0102873	0.0113399	0.0108821	0.0108696	0.0109228	0.0105545
5.3883	0.0124801	0.0122927	0.0132187	0.0112949	0.0119233	0.0102279	0.0111707	0.0109873	0.0101015	0.0107531	0.0115651	0.0113332	0.0108922	0.0113034
5.42454	0.0124761	0.01229	0.0132142	0.0112902	0.0119226	0.0102279	0.011164	0.0109844	0.0100988	0.0107536	0.0115597	0.0113328	0.0108945	0.011299
5.46078	0.0114926	0.0119717	0.0118244	0.0118733	0.0122282	0.010062	0.010835	0.0114975	0.00970942	0.0120541	0.0116741	0.0113462	0.0112241	0.0110948
5.49702	0.0114899	0.0119688	0.0118237	0.0118675	0.0122273	0.0100621	0.0108288	0.0114938	0.00970754	0.0120507	0.0116678	0.0113457	0.0112254	0.0110907
5.53326	0.010467	0.0104577	0.0111488	0.0116476	0.011638	0.0108865	0.00999184	0.0116432	0.00962016	0.0116555	0.0101342	0.0109044	0.0109501	0.0101508
5.5695	0.0104664	0.0104582	0.0111501	0.0116428	0.0116385	0.0108847	0.0099872	0.0116404	0.00961869	0.0116533	0.0101311	0.0109057	0.0109513	0.0101497
5.61264	0.0107706	0.0103688	0.0129543	0.0114741	0.0112721	0.0109394	0.00974595	0.0124883	0.0101039	0.0105624	0.00930843	0.0116877	0.00994917	0.0112049
5.65578	0.0107689	0.0103685	0.0129493	0.0114699	0.0112731	0.0109387	0.00974215	0.0124828	0.0101022	0.0105634	0.00930672	0.0116871	0.00995336	0.0112004
5.69892	0.0113416	0.0107865	0.0113621	0.0118611	0.0114264	0.0115561	0.0107208	0.0115515	0.0111762	0.0115123	0.00993664	0.0121342	0.0107929	0.0111114
5.74206	0.0113386	0.0107855	0.0113613	0.0118557	0.0114274	0.0115539	0.0107143	0.0115481	0.0111728	0.0115098	0.00993411	0.0121323	0.0107947	0.0111072
5.7852	0.0110543	0.0111342	0.00999949	0.0117845	0.012111	0.0113419	0.0104977	0.0104631	0.0117044	0.0111	0.0114735	0.011094	0.0115632	0.0100766
5.82834	0.0110531	0.0111332	0.0100021	0.0117796	0.0121101	0.0113404	0.0104928	0.0104621	0.0117007	0.0110992	0.0114682	0.0110949	0.0115636	0.0100753
5.87148	0.0116447	0.011761	0.0117307	0.0115669	0.0117681	0.0107833	0.0107429	0.0110599	0.0116948	0.0109729	0.0120018	0.0107952	0.0112416	0.0107589
5.91462	0.0116432	0.0117585	0.0117286	0.0115618	0.0117681	0.0107836	0.0107382	0.0110568	0.0116915	0.0109732	0.011996	0.0107955	0.0112426	0.0107554
5.95776	0.0131408	0.011343	0.0123626	0.0107747	0.0111808	0.0114885	0.0116438	0.0114124	0.0113406	0.0123019	0.0112478	0.010439	0.0103692	0.0109652
6.0009	0.0131362	0.0113423	0.0123592	0.0107715	0.0111816	0.0114868	0.0116364	0.0114091	0.0113374	0.0122983	0.0112439	0.0104404	0.0103724	0.0109611
6.04404	0.0132408	0.0115342	0.0109934	0.0108782	0.0108164	0.0116735	0.0107026	0.0115956	0.0104291	0.0116794	0.0107259	0.0108237	0.0106297	0.0101607
6.08718	0.013237	0.0115333	0.0109937	0.0108749	0.0108181	0.0116716	0.0106987	0.0115909	0.010428	0.0116779	0.0107231	0.0108237	0.0106321	0.0101588
6.13032	0.012799	0.0122111	0.0106947	0.0117607	0.011427	0.0112283	0.0110183	0.0101594	0.010499	0.0109464	0.0109854	0.010883	0.0114573	0.010157
6.17346	0.0127951	0.0122085	0.0106952	0.0117553	0.0114271	0.0112273	0.0110129	0.0101578	0.0104973	0.010946	0.0109813	0.0108831	0.0114578	0.0101553
6.2166	0.0111605	0.0119193	0.0115078	0.0115687	0.0117674	0.0107492	0.0110523	0.00951659	0.0108439	0.0107893	0.0105318	0.0105679	0.011305	0.0110949
6.25974	0.0111604	0.0119178	0.0115065	0.0115641	0.0117659	0.010749	0.0110467	0.00951596	0.0108421	0.0107884	0.0105293	0.0105689	0.0113063	0.0110902
6.30288	0.0110739	0.0117111	0.0119339	0.010935	0.010253	0.0107743	0.0103976	0.010221	0.0116022	0.0103666	0.0107558	0.0106029	0.0110598	0.010214
6.34602	0.0110742	0.0117087	0.0119317	0.0109322	0.0102556	0.0107739	0.0103941	0.0102187	0.0115991	0.010367	0.0107527	0.0106048	0.0110613	0.0102118
6.38916	0.012945	0.0104464	0.0113089	0.0113268	0.0103059	0.0111426	0.0110094	0.0107201	0.0118423	0.0108376	0.0110665	0.0118951	0.0107563	0.00953073
6.4323	0.0129409	0.0104465	0.0113085	0.0113236	0.0103077	0.0111406	0.0110042	0.0107172	0.0118381	0.0108362	0.0110637	0.0118946	0.0107583	0.00953088
6.47544	0.0131493	0.00985803	0.0110251	0.0125229	0.0111637	0.0102891	0.0112631	0.0107042	0.0104834	0.0105188	0.0119938	0.012742	0.0107874	0.0110992
6.51858	0.013146	0.0098594	0.011025	0.0125172	0.0111639	0.0102894	0.0112572	0.0107023	0.0104831	0.0105184	0.011989	0.0127408	0.0107891	0.0110958
6.56172	0.0128301	0.0108808	0.0112465	0.0125589	0.0115539	0.0101768	0.0106007	0.011302	0.0107607	0.0102075	0.0118348	0.0130429	0.0109969	0.0120427
6.60486	0.0128277	0.0108795	0.0112461	0.0125534	0.0115535	0.0101772	0.0105969	0.0112992	0.0107588	0.0102085	0.0118306	0.0130413	0.0109976	0.0120388
6.648	0.0128402	0.0112365	0.0117333	0.0116137	0.0110788	0.010729	0.0107459	0.011902	0.0109	0.0111606	0.0109938	0.0124061	0.0102977	0.0123636
6.6993	0.0128372	0.0112357	0.0117325	0.0116101	0.0110804	0.0107279	0.010741	0.0118983	0.0108985	0.0111591	0.0109921	0.0124052	0.0103	0.0123585
6.7506	0.0122443	0.0118099	0.0124314	0.0110458	0.0116071	0.0107312	0.0103972	0.0119032	0.0113676	0.0114166	0.0116221	0.0109897	0.0100364	0.0109723
6.8019	0.0122416	0.0118084	0.0124283	0.0110424	0.0116079	0.0107308	0.0103934	0.0118992	0.0113656	0.0114155	0.0116174	0.0109922	0.0100397	0.0109703
6.8532	0.0108562	0.0122739	0.0111783	0.0105171	0.0126148	0.0109182	0.0105033	0.0108603	0.012039	0.0114655	0.0105682	0.0114439	0.011167	0.0100693
6.9045	0.0108569	0.0122718	0.0111786	0.0105148	0.0126129	0.0109178	0.0104993	0.0108588	0.0120348	0.0114639	0.0105665	0.0114441	0.0111678	0.0100695
6.9558	0.0114978	0.0121125	0.0106883	0.0108068	0.0117408	0.0112833	0.0108906	0.0107446	0.0109447	0.0108231	0.0103513	0.0116697	0.0118239	0.0112586
7.0071	0.0114967	0.0121108	0.0106894	0.0108041	0.0117416	0.0112821	0.0108855	0.0107434	0.0109433	0.0108227	0.0103504	0.0116703	0.0118241	0.0112555
7.0584	0.0125674	0.0115815	0.0115385	0.0116338	0.0114042	0.0112496	0.010563	0.0117488	0.0103779	0.0102849	0.0116809	0.0122328	0.0119232	0.0118312
7.1097	0.0125643	0.0115806	0.0115379	0.0116288	0.0114055	0.0112485	0.0105583	0.0117438	0.0103765	0.0102849	0.0116761	0.0122317	0.0119231	0.0118277
7.161	0.0125612	0.011051	0.012258	0.0109506	0.0117748	0.0107431	0.00961321	0.0103459	0.00983414	0.00982538	0.0111187	0.0118793	0.0111126	0.0116717
7.2123	0.0125585	0.0110512	0.0122566	0.0109482	0.0117754	0.0107431	0.00961072	0.0103449	0.00983347	0.00982625	0.0111162	0.0118791	0.0111139	0.0116685
7.2636	0.0119198	0.0112905	0.0124949	0.0110627	0.0123243	0.0107424	0.00964604	0.00989838	0.00961924	0.0100906	0.0106238	0.0112266	0.0103851	0.0109031
7.3149	0.0119185	0.0112895	0.0124929	0.0110602	0.0123236	0.0107425	0.00964323	0.00989775	0.00961955	0.0100909	0.0106219	0.0112275	0.0103876	0.0109022
7.3662	0.0116303	0.0111057	0.0118707	0.0119068	0.0121625	0.0111927	0.0101967	0.0105138	0.0107499	0.0107341	0.0103604	0.0110478	0.0105847	0.0115193
7.4175	0.01163	0.0111056	0.0118701	0.0119022	0.012162	0.0111914	0.0101931	0.0105113	0.0107475	0.0107326	0.0103599	0.0110485	0.010587	0.0115166
7.4688	0.0126299	0.01135	0.0113443	0.0115776	0.0113126	0.0107507	0.0106876	0.0104907	0.0109371	0.0101253	0.0116597	0.0111017	0.0117364	0.0120363
7.5201	0.0126275	0.0113505	0.0113445	0.0115742	0.0113142	0.0107513	0.0106833	0.0104892	0.0109344	0.0101256	0.0116563	0.0111024	0.0117356	0.0120319
7.5714	0.0131428	0.0127801	0.0113158	0.0110405	0.0114419	0.0112083	0.0107002	0.0109728	0.00995449	0.00978812	0.0122133	0.0114475	0.0112564	0.0106748
7.6227	0.0131386	0.0127767	0.0113158	0.0110382	0.0114427	0.0112081	0.0106955	0.0109699	0.00995493	0.00978893	0.0122084	0.0114465	0.0112572	0.0106732
7.674	0.0115891	0.0120911	0.0114773	0.0109768	0.0116848	0.0119114	0.00947851	0.0107142	0.0105212	0.00993371	0.0106734	0.0105033	0.0105331	0.00965722
7.7253	0.0115888	0.0120903	0.011477	0.0109751	0.0116847	0.011909	0.00947716	0.0107119	0.0105193	0.0099345	0.0106719	0.0105044	0.0105359	0.00965763
7.7766	0.0111448	0.0116514	0.0116437	0.0119842	0.0112881	0.0108801	0.0097582	0.0100108	0.0102352	0.0105642	0.00956107	0.00992574	0.0113332	0.0103947
7.8279	0.0111452	0.0116518	0.0116437	0.0119802	0.0112896	0.0108805	0.00975643	0.0100103	0.0102346	0.0105641	0.00956085	0.0099283	0.0113337	0.0103928
7.8792	0.0122961	0.0123684	0.0122851	0.0120389	0.0117784	0.0103612	0.0111317	0.0103114	0.0102105	0.0111659	0.00920701	0.0109224	0.0117131	0.0106518
7.9305	0.0122932	0.0123659	0.0122829	0.0120349	0.0117787	0.010363	0.0111272	0.0103108	0.010211	0.0111646	0.00920802	0.0109222	0.0117133	0.0106496
7.99152	0.0120877	0.0115244	0.0114702	0.0110865	0.0121738	0.0115386	0.011412	0.0117003	0.0115453	0.0107099	0.0105134	0.0110756	0.0117328	0.0103427
8.05254	0.0120857	0.0115249	0.01147	0.0110857	0.0121737	0.0115375	0.0114077	0.0116966	0.0115426	0.0107099	0.0105122	0.0110757	0.0117328	0.0103418
8.11356	0.0114287	0.0118283	0.0106715	0.0117923	0.0123956	0.0119736	0.0109227	0.0117371	0.0116603	0.0103911	0.0119114	0.0109004	0.0113047	0.0107269
8.17458	0.0114281	0.0118273	0.0106732	0.0117896	0.012395	0.0119729	0.0109199	0.0117335	0.011658	0.0103914	0.0119086	0.0109014	0.0113052	0.0107245
8.2356	0.0113807	0.011905	0.0113137	0.0124361	0.0119383	0.0123852	0.0108373	0.010369	0.010934	0.0101571	0.0126472	0.0112925	0.0107018	0.0102329
8.29662	0.0113796	0.0119035	0.011314	0.0124324	0.0119382	0.012384	0.0108344	0.0103687	0.0109339	0.0101576	0.012643	0.0112924	0.0107027	0.0102322
8.35764	0.0113384	0.0111339	0.0123571	0.0122683	0.0111293	0.0125431	0.0108196	0.0100939	0.0110262	0.010009	0.0117088	0.0112145	0.00986309	0.0102211
8.41866	0.0113375	0.0111345	0.012355	0.012265	0.0111315	0.0125405	0.0108165	0.0100941	0.011026	0.0100102	0.0117071	0.0112149	0.00986611	0.0102211
8.47968	0.0114541	0.0112966	0.0119596	0.011556	0.0118439	0.0109714	0.0103676	0.0112526	0.0117316	0.0106575	0.0108648	0.0112432	0.0106308	0.0114951
8.5407	0.0114527	0.0112956	0.0119589	0.011554	0.0118438	0.0109727	0.0103659	0.0112502	0.0117298	0.0106566	0.0108643	0.0112446	0.0106324	0.0114924
8.60172	0.011274	0.0107743	0.0113252	0.011213	0.0121295	0.0107842	0.0105808	0.0117709	0.0116358	0.0101422	0.0107385	0.01252	0.0120605	0.0118012
8.66274	0.0112734	0.010775	0.0113256	0.0112113	0.0121297	0.0107848	0.0105789	0.0117675	0.0116352	0.0101429	0.0107379	0.0125169	0.0120586	0.0117983
8.72376	0.011385	0.0107991	0.0110645	0.011131	0.0124882	0.0110983	0.0113387	0.0108632	0.0120451	0.00983527	0.0109225	0.010875	0.011368	0.0112023
8.78478	0.0113843	0.0107997	0.0110652	0.0111296	0.0124868	0.011098	0.0113355	0.0108623	0.0120432	0.00983662	0.0109214	0.0108756	0.0113691	0.0112015
8.8458	0.0117358	0.0113773	0.0112604	0.0114304	0.0114445	0.0111379	0.0116623	0.010507	0.0116	0.0102383	0.0109069	0.00930235	0.0114186	0.0114605
8.90682	0.0117341	0.0113777	0.0112612	0.0114289	0.0114458	0.0111375	0.0116579	0.0105069	0.011599	0.0102377	0.010906	0.0093068	0.011419	0.0114576
8.96784	0.0113789	0.0127398	0.012097	0.0122115	0.011302	0.0109109	0.0103599	0.0112536	0.0109029	0.00936048	0.010835	0.0108792	0.0114268	0.0102237
9.02886	0.0113783	0.0127372	0.0120963	0.012209	0.0113031	0.0109105	0.0103585	0.011252	0.0109046	0.00936231	0.0108344	0.0108786	0.0114277	0.0102237
9.08988	0.0112085	0.0124632	0.0125573	0.012925	0.011746	0.0103259	0.0096882	0.0118891	0.0124614	0.0091212	0.0108836	0.0110006	0.0119727	0.00973617
9.1509	0.0112085	0.0124614	0.0125561	0.0129205	0.0117458	0.0103263	0.00968854	0.0118863	0.0124587	0.00912436	0.0108825	0.011001	0.0119723	0.00973791
9.21192	0.0117658	0.0111971	0.0125051	0.0117791	0.0117181	0.00987218	0.0108875	0.0116462	0.0124265	0.0108052	0.0103397	0.010924	0.0120561	0.0114984
9.27294	0.0117644	0.0111986	0.0125034	0.0117772	0.0117182	0.00987314	0.0108839	0.0116437	0.0124239	0.0108047	0.0103405	0.0109254	0.0120549	0.0114961
9.33396	0.0116902	0.0115286	0.011236	0.0106841	0.0116326	0.00973898	0.010363	0.0106228	0.0107323	0.0114789	0.0108449	0.0118578	0.0108336	0.0123037
9.39498	0.0116889	0.0115282	0.0112371	0.0106846	0.0116322	0.00974047	0.0103617	0.0106224	0.0107345	0.0114776	0.0108445	0.0118573	0.0108362	0.0123004
9.456	0.011072	0.0115443	0.010807	0.0113611	0.0110249	0.0104271	0.0101236	0.0102312	0.011563	0.0108004	0.0112913	0.0122387	0.011815	0.0116781
9.5286	0.0110727	0.0115451	0.0108084	0.0113589	0.0110255	0.0104277	0.0101226	0.0102313	0.0115622	0.0108009	0.0112899	0.0122375	0.0118142	0.0116761
9.6012	0.0115066	0.0124809	0.01123	0.0111159	0.0105142	0.0114871	0.0102076	0.0105591	0.012053	0.0101173	0.010727	0.0115258	0.0120646	0.010369
9.6738	0.0115057	0.0124791	0.0112303	0.0111152	0.0105153	0.0114855	0.0102069	0.0105581	0.0120506	0.0101184	0.010727	0.0115259	0.0120634	0.0103692
9.7464	0.0114011	0.0120398	0.0114545	0.0114924	0.0103434	0.0111874	0.0107867	0.0106045	0.0105909	0.00946695	0.0101808	0.0105867	0.0114234	0.00980991
9.819	0.0114017	0.0120396	0.0114546	0.0114908	0.0103455	0.0111867	0.0107853	0.0106039	0.0105929	0.00946908	0.0101825	0.0105889	0.0114234	0.0098108
9.8916	0.0123044	0.0117965	0.0115134	0.0116568	0.011414	0.0104185	0.01145	0.0108167	0.0111963	0.00941138	0.0109803	0.0110828	0.0108282	0.0102127
9.9642	0.0123027	0.0117973	0.0115134	0.0116554	0.0114134	0.0104195	0.0114472	0.0108159	0.0111962	0.00941411	0.01098	0.0110832	0.0108286	0.010213
10.0368	0.0122343	0.0126065	0.0113987	0.0118314	0.011682	0.0104277	0.0109166	0.0110901	0.0119343	0.0104875	0.0112313	0.0113007	0.0104425	0.011164
10.1094	0.0122336	0.0126047	0.0113991	0.0118298	0.0116816	0.0104278	0.0109158	0.0110898	0.0119318	0.0104875	0.0112307	0.0113002	0.0104438	0.0111624
10.182	0.0121601	0.0120425	0.0113859	0.01188	0.0115665	0.0101394	0.0108773	0.0120567	0.0105594	0.0103321	0.0106114	0.010495	0.0109472	0.0111645
10.2546	0.0121609	0.0120425	0.011387	0.0118781	0.0115662	0.01014	0.0108764	0.0120548	0.0105607	0.010334	0.0106135	0.0104972	0.0109465	0.0111633
10.3272	0.013569	0.0118065	0.0122042	0.0114302	0.011116	0.00988318	0.010995	0.0126802	0.0103902	0.0109555	0.0117425	0.0111611	0.0107629	0.0107194
10.3998	0.0135652	0.0118063	0.0122024	0.0114291	0.0111174	0.0098846	0.0109941	0.0126766	0.0103911	0.0109574	0.0117418	0.0111612	0.0107634	0.0107195
10.4724	0.0123133	0.0114998	0.0110641	0.0109048	0.0118084	0.0103361	0.0111458	0.0113962	0.0108954	0.0127484	0.0119297	0.0115432	0.0111706	0.0107668
10.545	0.0123133	0.0115002	0.0110663	0.0109042	0.0118076	0.0103363	0.0111445	0.0113951	0.0108948	0.0127454	0.0119292	0.0115429	0.0111697	0.0107664
10.6176	0.0116151	0.0115068	0.0116422	0.0103422	0.0116793	0.0104115	0.0109627	0.0100507	0.0105793	0.0115033	0.0113946	0.0112983	0.0110373	0.010572
10.6902	0.0116161	0.0115067	0.0116425	0.0103432	0.0116786	0.0104123	0.0109617	0.010052	0.0105794	0.0115044	0.0113963	0.0112984	0.0110365	0.0105726
10.7628	0.0120101	0.0113021	0.0122987	0.0109456	0.0108537	0.0107672	0.0104283	0.0102136	0.0100191	0.0107502	0.0121705	0.010817	0.0104307	0.0109416
10.8354	0.0120094	0.0113017	0.0122968	0.0109454	0.0108554	0.010768	0.0104283	0.0102133	0.0100203	0.010752	0.0121696	0.010818	0.0104315	0.0109419
10.908	0.0118482	0.0104118	0.0109575	0.0117553	0.0113214	0.0116585	0.0101842	0.0101543	0.00993641	0.0105702	0.0117005	0.0106757	0.0107833	0.0120243
10.9806	0.0118486	0.0104135	0.0109596	0.0117538	0.0113212	0.0116572	0.0101849	0.0101543	0.00993768	0.0105714	0.0117006	0.0106769	0.0107823	0.0120224
11.0532	0.0122484	0.0104807	0.0110859	0.0119275	0.011389	0.0113154	0.0105659	0.0100231	0.0102371	0.0100467	0.010619	0.0109836	0.0102993	0.0119321
11.1258	0.0122468	0.0104825	0.0110866	0.0119264	0.0113891	0.0113154	0.010566	0.0100238	0.0102386	0.0100495	0.010622	0.0109842	0.0102998	0.01193
11.1984	0.0112498	0.0116471	0.0110423	0.0119692	0.011467	0.0109191	0.0111267	0.010534	0.0113119	0.010679	0.0111991	0.0112101	0.01039	0.0103763
11.271	0.0112509	0.0116463	0.0110437	0.0119673	0.0114669	0.0109198	0.0111261	0.0105347	0.011311	0.0106795	0.0112007	0.0112107	0.0103905	0.0103785
11.3573	0.0110699	0.0117567	0.0115211	0.010796	0.0115578	0.0108519	0.0113615	0.0121247	0.0113077	0.0102761	0.0121863	0.011664	0.0112254	0.01084
11.4437	0.0110713	0.0117566	0.0115219	0.0107973	0.0115567	0.0108525	0.0113601	0.0121218	0.0113073	0.010278	0.0121861	0.0116636	0.0112243	0.0108399
11.53	0.0118388	0.0116387	0.0123007	0.0109207	0.0106257	0.0109464	0.0105115	0.0118875	0.0105928	0.0100963	0.0121981	0.0115454	0.0116608	0.0110427
11.6164	0.011838	0.0116397	0.0123003	0.0109209	0.0106264	0.0109466	0.0105129	0.0118855	0.0105945	0.0100985	0.012198	0.0115455	0.0116597	0.011042
11.7027	0.0115393	0.0124311	0.0124843	0.0110668	0.00994112	0.0108081	0.010927	0.0105375	0.0109201	0.0103603	0.0112721	0.0114158	0.0120607	0.0103038
11.789	0.0115403	0.0124298	0.0124837	0.0110667	0.00994311	0.0108084	0.010927	0.010539	0.0109207	0.0103622	0.0112742	0.0114159	0.0120587	0.0103053
11.8754	0.0119643	0.0120444	0.0118958	0.0109765	0.0103797	0.0103894	0.0111646	0.0108305	0.0110272	0.0106885	0.0110249	0.0112512	0.0117345	0.0106118
11.9617	0.0119643	0.0120447	0.0118963	0.0109773	0.010381	0.0103906	0.0111638	0.0108299	0.0110282	0.0106896	0.0110268	0.0112508	0.0117335	0.0106126
12.0481	0.0122516	0.0117746	0.0112588	0.0114625	0.0115211	0.0103428	0.0103261	0.0104258	0.0114284	0.0104867	0.0108735	0.0102801	0.0116349	0.0113168
12.1344	0.0122511	0.0117755	0.0112605	0.0114624	0.0115204	0.0103443	0.010328	0.0104268	0.0114291	0.0104885	0.0108758	0.0102817	0.0116338	0.0113161
12.2207	0.0120052	0.0121484	0.0114733	0.0117454	0.0120197	0.0110923	0.0107328	0.010834	0.0119966	0.0103492	0.0110676	0.00997092	0.0117288	0.0111343
12.3071	0.0120058	0.0121482	0.011474	0.0117455	0.0120189	0.0110919	0.0107325	0.0108342	0.0119958	0.010352	0.0110696	0.00997324	0.0117266	0.0111341
12.3934	0.0121946	0.0121048	0.0114068	0.0120886	0.0121206	0.0109322	0.0100339	0.0116085	0.0113417	0.0110933	0.0113633	0.0109373	0.0108592	0.0105578
12.4798	0.0121946	0.012105	0.0114074	0.0120874	0.0121202	0.0109322	0.0100356	0.0116068	0.0113425	0.0110938	0.0113644	0.0109375	0.0108584	0.0105587
12.5661	0.0121626	0.012112	0.0109027	0.0113108	0.0123598	0.0102413	0.00983904	0.0109377	0.0107917	0.0105944	0.0108852	0.0115897	0.00999519	0.0101893
12.6524	0.0121624	0.0121122	0.0109059	0.011312	0.0123583	0.0102434	0.00984139	0.0109377	0.0107938	0.0105968	0.0108877	0.0115887	0.00999627	0.0101904
12.7388	0.0116264	0.0121552	0.0124373	0.0113226	0.0115798	0.0108465	0.0106548	0.010265	0.0114476	0.0105172	0.0105926	0.0110635	0.0107625	0.00995548
12.8251	0.0116275	0.0121552	0.0124366	0.0113231	0.0115807	0.0108459	0.0106547	0.010267	0.0114465	0.0105201	0.0105954	0.011064	0.0107617	0.00995773
12.9115	0.0115018	0.0120452	0.0127618	0.0112883	0.0120001	0.0102711	0.0101225	0.0113102	0.0100482	0.0112867	0.0104975	0.010641	0.0116042	0.0107916
12.9978	0.0115032	0.0120446	0.0127605	0.0112888	0.0119994	0.0102722	0.0101246	0.0113093	0.010051	0.0112876	0.0105013	0.0106425	0.0116013	0.0107919
13.0841	0.0119285	0.0108898	0.0114232	0.0110647	0.0121783	0.00989641	0.0101422	0.0114193	0.00983196	0.0110774	0.011478	0.0110438	0.0110342	0.0110246
13.1705	0.0119286	0.0108919	0.0114256	0.0110661	0.0121765	0.00989827	0.0101451	0.0114183	0.00983479	0.0110796	0.0114795	0.0110442	0.0110336	0.0110249
13.2568	0.0117638	0.0107664	0.011534	0.0113607	0.0110685	0.0103522	0.0115703	0.0105697	0.0106685	0.0111884	0.0116748	0.0112273	0.0113375	0.0107251
13.3432	0.0117651	0.010769	0.0115358	0.0113607	0.0110692	0.0103529	0.0115692	0.0105712	0.0106687	0.0111907	0.0116762	0.0112276	0.0113354	0.0107268
13.4295	0.0121595	0.0122699	0.0124404	0.0108161	0.0105895	0.0106659	0.0108311	0.0109215	0.0101828	0.0116157	0.0109011	0.0113629	0.0111273	0.0110936
13.5322	0.0121599	0.0122689	0.01244	0.0108176	0.0105909	0.0106659	0.0108327	0.0109215	0.0101858	0.0116177	0.0109047	0.0113631	0.0111253	0.0110951
13.6349	0.0123838	0.0124064	0.0122498	0.0105615	0.011305	0.0101858	0.0101693	0.0110001	0.0111734	0.0123352	0.0110898	0.0114309	0.0103287	0.0121486
13.7377	0.0123835	0.0124058	0.01225	0.0105635	0.0113044	0.010187	0.0101724	0.0109996	0.0111733	0.0123359	0.0110922	0.0114308	0.0103285	0.0121479
13.8404	0.0117409	0.0117771	0.0114815	0.0109278	0.0115486	0.0100246	0.0107015	0.0102307	0.0108524	0.0124327	0.0105948	0.0111781	0.0104418	0.0122051
13.9431	0.0117423	0.0117785	0.0114842	0.0109287	0.0115464	0.0100267	0.0107023	0.0102321	0.0108538	0.0124319	0.0105984	0.0111788	0.0104414	0.0122038
14.0458	0.0115474	0.012144	0.01238	0.0108474	0.00986492	0.0109496	0.0100659	0.0101328	0.0103794	0.0102487	0.0103692	0.0112209	0.0113405	0.0104249
14.1485	0.0115486	0.0121436	0.0123797	0.0108488	0.00986765	0.0109491	0.0100684	0.0101344	0.0103823	0.010253	0.0103741	0.0112214	0.0113384	0.0104272
14.2513	0.0115033	0.0116572	0.012117	0.010603	0.0106046	0.0107482	0.00953651	0.0107714	0.0110611	0.00975243	0.0116161	0.0114476	0.0119882	0.00947398
14.354	0.0115047	0.0116577	0.0121172	0.0106053	0.0106045	0.0107489	0.00954035	0.0107718	0.0110622	0.00975727	0.0116182	0.0114475	0.0119851	0.00947838
14.4567	0.0116927	0.0109313	0.0110598	0.0109389	0.0111011	0.0103913	0.00999777	0.0112424	0.0113619	0.0111857	0.0119046	0.0112718	0.0118995	0.0108375
14.5594	0.0116935	0.0109342	0.0110633	0.0109411	0.0111	0.0103925	0.0100014	0.0112418	0.0113626	0.0111867	0.0119069	0.0112719	0.0118964	0.0108384
14.6621	0.011583	0.0120042	0.0121586	0.01174	0.0105676	0.0101701	0.0113699	0.0107532	0.0108839	0.0113131	0.0115011	0.0108881	0.0109394	0.0115526
14.7649	0.0115843	0.0120039	0.0121588	0.0117403	0.0105687	0.0101722	0.0113709	0.0107538	0.0108857	0.0113147	0.0115043	0.0108898	0.0109389	0.0115522
14.8676	0.0115294	0.0120758	0.0122722	0.0115425	0.0112563	0.0108804	0.0116849	0.0102557	0.0104629	0.0108368	0.0110117	0.0117736	0.0113789	0.0106518
14.9703	0.0115314	0.0120758	0.0122725	0.011544	0.011255	0.0108812	0.0116855	0.0102573	0.0104656	0.0108399	0.0110165	0.011772	0.0113768	0.0106542
15.073	0.0122879	0.0115927	0.0116657	0.0113705	0.0108864	0.0115871	0.0105979	0.0104038	0.0106679	0.0111241	0.0116263	0.0108732	0.0117877	0.010454
15.1757	0.0122881	0.0115937	0.0116688	0.0113721	0.0108874	0.0115858	0.0106012	0.0104041	0.0106694	0.0111259	0.0116297	0.0108745	0.0117841	0.0104564
15.2785	0.0122818	0.0112948	0.0130897	0.0110037	0.0117831	0.0104254	0.0101598	0.00975301	0.0103028	0.0108578	0.0122167	0.010768	0.0109059	0.0106987
15.3812	0.0122823	0.0112961	0.0130886	0.0110061	0.0117823	0.0104272	0.0101633	0.00975572	0.0103055	0.0108608	0.0122185	0.0107693	0.0109053	0.010701
15.4839	0.0117123	0.0112716	0.0127148	0.0109391	0.0127047	0.00995657	0.0100554	0.0104673	0.0104069	0.0111527	0.0112657	0.0114743	0.0116505	0.0112888
15.5866	0.0117141	0.0112732	0.0127149	0.0109419	0.0127008	0.0099594	0.0100584	0.0104679	0.0104098	0.0111546	0.0112699	0.0114738	0.0116469	0.0112905
15.6893	0.0116275	0.0116561	0.0117527	0.0115188	0.0108091	0.0108852	0.00952498	0.0107566	0.0110985	0.0108704	0.0107094	0.0114895	0.0112819	0.0118209
15.7921	0.0116289	0.0116565	0.0117557	0.0115198	0.0108099	0.010886	0.00952989	0.0107569	0.0110996	0.0108726	0.0107151	0.0114897	0.0112789	0.0118215
15.8948	0.0114209	0.011431	0.012699	0.0109447	0.00994554	0.0115876	0.0101464	0.0102571	0.0107258	0.0102993	0.0117024	0.0116311	0.0102255	0.0114143
15.9975	0.0114225	0.0114335	0.0126982	0.0109472	0.00994796	0.0115872	0.0101498	0.0102589	0.010729	0.010304	0.0117048	0.0116306	0.0102257	0.0114168
16.1197	0.0110288	0.0127151	0.011926	0.0103599	0.0113037	0.0112058	0.0106186	0.0102718	0.0112966	0.0118473	0.0110714	0.0114099	0.0113368	0.0118542
16.2418	0.0110321	0.0127149	0.0119271	0.0103646	0.0113025	0.0112068	0.0106217	0.0102734	0.0112989	0.0118469	0.011075	0.0114097	0.011334	0.011855
16.364	0.0121655	0.0133002	0.0110245	0.0117176	0.0117773	0.0110219	0.0108193	0.0105643	0.0122646	0.0107349	0.00952443	0.0109476	0.0122914	0.0115772
16.4861	0.0121662	0.0132982	0.011027	0.0117185	0.0117757	0.0110241	0.0108218	0.0105655	0.0122641	0.0107372	0.00953224	0.0109475	0.0122864	0.0115789
16.6083	0.0126793	0.0116265	0.0110053	0.0115467	0.0114404	0.012107	0.0101774	0.0107407	0.0110596	0.00912923	0.0105203	0.010125	0.0114916	0.011118
16.7305	0.0126786	0.01163	0.0110066	0.011549	0.01144	0.0121058	0.0101815	0.0107417	0.0110624	0.00913559	0.0105255	0.0101261	0.0114882	0.0111201
16.8526	0.0113714	0.0126155	0.0103503	0.0112283	0.0114838	0.0114419	0.00976742	0.010719	0.010377	0.0104818	0.0117497	0.00961677	0.0102652	0.0105584
16.9748	0.0113738	0.012615	0.0103535	0.0112316	0.0114829	0.0114433	0.00977219	0.0107204	0.0103807	0.0104838	0.0117528	0.00961909	0.0102641	0.0105617
17.0969	0.0106331	0.0124423	0.0107367	0.011403	0.011342	0.0114217	0.00989922	0.0107457	0.0105784	0.0107483	0.0117086	0.0104682	0.0103343	0.0107395
17.2191	0.0106367	0.0124427	0.0107393	0.0114057	0.0113407	0.0114223	0.00990325	0.0107469	0.0105811	0.0107502	0.0117131	0.0104689	0.0103326	0.0107425
17.3413	0.0111528	0.0119949	0.0117886	0.0114339	0.0105602	0.0110645	0.00969178	0.010417	0.0105452	0.00996622	0.0119244	0.011482	0.0109564	0.0113273
17.4634	0.0111552	0.0119966	0.011789	0.011438	0.0105607	0.0110651	0.00969672	0.0104192	0.0105489	0.00997049	0.0119281	0.0114802	0.0109532	0.0113293
17.5856	0.0119088	0.0124286	0.0118176	0.0125975	0.0105626	0.0100654	0.00988576	0.0105173	0.0114056	0.0102528	0.0113384	0.0107037	0.0111191	0.0115795
17.7077	0.0119096	0.0124279	0.0118196	0.0125976	0.0105628	0.0100691	0.0098899	0.01052	0.0114073	0.0102568	0.0113432	0.0107047	0.0111161	0.0115815
17.8299	0.0116011	0.0113391	0.0126233	0.0111989	0.0110779	0.0112432	0.00955485	0.0116061	0.0114566	0.011409	0.0106366	0.0106481	0.0113735	0.0116238
17.9521	0.0116034	0.0113409	0.0126237	0.0112039	0.0110774	0.0112433	0.00956026	0.0116066	0.0114589	0.0114105	0.010643	0.0106488	0.0113705	0.0116254
18.0742	0.0117822	0.010789	0.0128752	0.0115875	0.0118048	0.0114299	0.00973384	0.0119954	0.0113211	0.011441	0.0110049	0.0109413	0.011994	0.0109573
18.1964	0.0117839	0.0107916	0.0128747	0.0115914	0.0118022	0.0114306	0.00973936	0.011995	0.0113245	0.0114429	0.0110095	0.0109416	0.0119889	0.0109609
18.3185	0.0117912	0.0112625	0.0116679	0.0127491	0.0109313	0.0114011	0.0105069	0.0109003	0.0120354	0.0106956	0.0104805	0.0112477	0.0110305	0.011187
18.4407	0.0117926	0.0112639	0.0116707	0.0127497	0.0109309	0.011402	0.0105104	0.0109027	0.0120364	0.0106994	0.0104865	0.0112474	0.0110275	0.01119
18.5629	0.0109793	0.0116695	0.0117358	0.011711	0.0103895	0.0115139	0.00995849	0.0106341	0.0112947	0.010711	0.0101295	0.0110993	0.0102262	0.0119069
18.685	0.0109835	0.0116701	0.0117376	0.011715	0.0103905	0.0115136	0.0099642	0.0106363	0.011298	0.0107147	0.0101362	0.0111005	0.0102256	0.0119082
18.8072	0.0119108	0.0114952	0.0119878	0.0114984	0.0113261	0.0103724	0.00999501	0.010743	0.0110568	0.0112312	0.0104154	0.0121102	0.0117353	0.0115558
18.9293	0.0119129	0.011497	0.0119893	0.0115017	0.0113244	0.0103748	0.010001	0.0107449	0.0110609	0.0112339	0.0104216	0.012109	0.0117306	0.0115574
19.0515	0.0128376	0.0120316	0.0121589	0.0109202	0.0113752	0.0101536	0.0107141	0.0108579	0.0119591	0.0114197	0.0108851	0.0123676	0.0120521	0.010188
19.1968	0.0128378	0.0120323	0.0121595	0.0109248	0.0113738	0.0101558	0.0107183	0.0108593	0.0119611	0.0114216	0.0108909	0.0123655	0.0120473	0.0101933
19.3421	0.0122339	0.0125163	0.011403	0.0107355	0.0110294	0.0105305	0.0104106	0.0103232	0.0122374	0.0105884	0.0113677	0.0111239	0.0114868	0.0108197
19.4875	0.0122357	0.0125155	0.0114058	0.010741	0.0110291	0.010532	0.0104164	0.0103258	0.0122387	0.0105933	0.0113731	0.0111245	0.0114841	0.0108228
19.6328	0.0114604	0.0114705	0.0116808	0.0117841	0.0111106	0.0110249	0.0105426	0.010201	0.0112806	0.0113722	0.0114525	0.0104925	0.0121338	0.0113091
19.7781	0.0114637	0.0114718	0.0116831	0.0117872	0.01111	0.0110257	0.0105485	0.0102045	0.0112841	0.0113752	0.0114579	0.0104934	0.0121282	0.0113115
19.9234	0.0115196	0.0105007	0.0126635	0.0122025	0.0114325	0.0111854	0.0110791	0.0112131	0.010851	0.012313	0.0110372	0.0103194	0.011217	0.0112382
20.0687	0.0115223	0.0105035	0.0126629	0.0122053	0.0114316	0.0111859	0.0110834	0.0112135	0.0108549	0.0123138	0.0110447	0.0103208	0.0112138	0.0112411
20.2141	0.0116614	0.0103525	0.0117694	0.0117808	0.011937	0.010857	0.0104863	0.0106312	0.0110471	0.011432	0.0121159	0.0109847	0.0109414	0.0111156
20.3594	0.0116639	0.0103553	0.0117718	0.0117848	0.0119354	0.0108582	0.0104922	0.0106344	0.0110497	0.0114348	0.0121203	0.0109842	0.0109386	0.0111183
20.5047	0.0117715	0.0109159	0.0117728	0.0115093	0.0122339	0.0105208	0.00995051	0.0111175	0.0105651	0.0103984	0.011739	0.0109529	0.0116024	0.0103751
20.65	0.011774	0.0109189	0.0117736	0.0115139	0.0122313	0.0105227	0.00995796	0.0111193	0.0105686	0.0104031	0.0117444	0.0109532	0.0115972	0.0103794
20.7953	0.0119603	0.0129221	0.0109737	0.0117162	0.0115292	0.0106256	0.0105602	0.011387	0.0100801	0.0106035	0.0106629	0.0112114	0.011137	0.0101614
20.9407	0.0119623	0.0129198	0.0109765	0.0117201	0.0115283	0.0106272	0.0105664	0.0113881	0.0100842	0.0106069	0.0106713	0.011211	0.011134	0.0101669
21.086	0.0118289	0.0119864	0.0109717	0.0115081	0.0112178	0.0108477	0.0111024	0.0106482	0.00975121	0.0105735	0.0113011	0.0113815	0.011764	0.0115291
21.2313	0.0118308	0.0119873	0.0109743	0.0115127	0.0112169	0.0108492	0.0111078	0.0106524	0.00975648	0.0105768	0.0113066	0.0113806	0.0117584	0.0115318
21.3766	0.0110583	0.0109615	0.011472	0.0115404	0.0110934	0.0112899	0.011114	0.0117956	0.010591	0.0102896	0.0108507	0.010925	0.0112872	0.0122911
21.5219	0.0110613	0.0109645	0.0114728	0.0115454	0.0110923	0.0112909	0.0111199	0.0117963	0.0105948	0.0102941	0.0108583	0.0109247	0.0112827	0.0122931
21.6673	0.0101288	0.0113778	0.0108007	0.0122516	0.0108013	0.0117906	0.010975	0.0118355	0.0115805	0.0107895	0.011173	0.0101544	0.0105734	0.0120578
21.8126	0.0101343	0.0113786	0.0108044	0.0122542	0.0108007	0.0117898	0.0109814	0.0118364	0.0115826	0.010792	0.011179	0.0101555	0.0105705	0.0120607
21.9579	0.0112255	0.010927	0.011662	0.0112844	0.0108463	0.0106814	0.0108441	0.0107843	0.0115425	0.0103825	0.0106514	0.0100937	0.0109571	0.0117445
22.1032	0.0112287	0.0109297	0.0116632	0.011289	0.0108456	0.0106836	0.0108504	0.0107872	0.0115451	0.0103869	0.0106583	0.0100948	0.0109526	0.0117484
22.2485	0.0124945	0.0113848	0.0119671	0.0101219	0.0112444	0.0103431	0.0104741	0.0102116	0.0108263	0.0107051	0.00979039	0.0106823	0.0110795	0.0120313
22.3939	0.0124949	0.0113869	0.0119677	0.0101291	0.0112431	0.0103458	0.0104817	0.0102152	0.01083	0.0107084	0.00979969	0.0106822	0.0110747	0.0120337
22.5392	0.011688	0.0124611	0.0112588	0.0106896	0.0115825	0.0110639	0.010758	0.0103007	0.0101626	0.0106949	0.0105049	0.011091	0.0108203	0.0113024
22.6845	0.0116913	0.0124607	0.011262	0.0106953	0.0115798	0.0110645	0.0107649	0.0103038	0.010168	0.010699	0.010512	0.0110907	0.0108159	0.0113064
22.8574	0.0115307	0.0122336	0.011844	0.0116793	0.0107914	0.0110284	0.0109496	0.0104636	0.010782	0.0113111	0.0106568	0.0114674	0.010561	0.0107585
23.0302	0.0115341	0.0122342	0.0118451	0.0116834	0.010791	0.0110297	0.0109568	0.0104661	0.0107857	0.0113141	0.0106647	0.011466	0.0105573	0.0107639
23.2031	0.0118131	0.0115495	0.0118368	0.0119677	0.0108248	0.0110997	0.0114755	0.0102713	0.0111482	0.0117257	0.0111808	0.0108998	0.0109614	0.0114241
23.3759	0.0118152	0.0115514	0.0118379	0.011971	0.0108238	0.0111002	0.0114814	0.0102748	0.0111512	0.0117271	0.0111886	0.0109006	0.010957	0.0114276
23.5488	0.0112397	0.0112336	0.0110744	0.0107755	0.0110323	0.0105179	0.0111788	0.0107186	0.0106884	0.0104332	0.0122877	0.0113726	0.0115299	0.0116713
23.7217	0.0112432	0.0112356	0.0110773	0.0107821	0.0110304	0.0105202	0.0111851	0.0107214	0.0106929	0.0104374	0.012293	0.0113716	0.0115244	0.011675
23.8945	0.0107673	0.0113623	0.0111215	0.0108348	0.0106044	0.0107987	0.0100605	0.0112625	0.0108057	0.0096015	0.0117623	0.0112389	0.0116024	0.0118429
24.0674	0.0107721	0.0113645	0.0111241	0.0108408	0.0106034	0.0108	0.0100699	0.011264	0.0108094	0.00960712	0.0117689	0.0112376	0.0115976	0.0118456
24.2402	0.0113787	0.0121844	0.0115545	0.0114309	0.0103657	0.0109458	0.0107144	0.0107843	0.0105467	0.0101096	0.0103911	0.0100566	0.0121946	0.0110189
24.4131	0.0113835	0.0121833	0.0115564	0.0114347	0.0103652	0.010947	0.0107211	0.0107869	0.0105509	0.010114	0.0104016	0.0100583	0.0121876	0.0110236
24.586	0.01353	0.0104946	0.0117777	0.0104511	0.0105805	0.0110226	0.0104759	0.010133	0.0101269	0.0108738	0.0114195	0.0104086	0.0113606	0.0106337
24.7588	0.013529	0.0104984	0.0117792	0.0104574	0.01058	0.0110236	0.010483	0.0101373	0.0101329	0.010877	0.0114268	0.0104091	0.0113557	0.0106385
24.9317	0.0122213	0.0105302	0.0116217	0.00991083	0.0115576	0.0108306	0.00951083	0.010569	0.0111376	0.0113041	0.0119023	0.0112971	0.0108241	0.0103799
25.1045	0.0122241	0.0105336	0.0116241	0.00991773	0.011555	0.0108317	0.00952084	0.0105715	0.0111415	0.0113071	0.0119084	0.0112953	0.0108201	0.0103861
25.2774	0.0106367	0.0117923	0.0119043	0.00989193	0.0117592	0.0104519	0.0102576	0.0102547	0.0120295	0.0114533	0.0107469	0.0108542	0.0113065	0.0116387
25.4503	0.0106435	0.011792	0.0119057	0.0098991	0.0117564	0.0104539	0.0102651	0.0102583	0.0120315	0.0114548	0.0107568	0.0108534	0.0113001	0.0116422
25.6231	0.0121251	0.0110324	0.0116484	0.0104638	0.0110706	0.0105664	0.0103393	0.010136	0.0112818	0.00970067	0.0113038	0.00983968	0.0105538	0.0123449
25.796	0.0121274	0.0110358	0.011651	0.0104706	0.0110696	0.0105672	0.010347	0.0101408	0.0112862	0.0097065	0.0113107	0.00984109	0.0105493	0.0123467
25.9688	0.0125035	0.0118203	0.0120367	0.0116378	0.010942	0.00996596	0.00982361	0.0114194	0.0108344	0.00956327	0.0104391	0.00998228	0.0101861	0.0108601
26.1417	0.0125051	0.0118211	0.0120385	0.011643	0.010941	0.0099687	0.0098333	0.0114212	0.0108396	0.00956859	0.010449	0.0099838	0.0101824	0.0108666
26.3146	0.0112544	0.0117776	0.0122817	0.0124129	0.0113939	0.0102951	0.0104434	0.0116246	0.0111425	0.0104129	0.0107168	0.0114528	0.011092	0.0113156
26.4874	0.0112597	0.0117799	0.0122829	0.012417	0.0113921	0.0102966	0.0104515	0.0116266	0.0111468	0.0104161	0.0107268	0.0114511	0.0110869	0.0113205
26.6603	0.0115768	0.0124085	0.0118728	0.0118619	0.0119877	0.0104987	0.0106588	0.0109365	0.0114852	0.0103725	0.0125068	0.011737	0.0125225	0.0122468
26.8331	0.0115806	0.0124098	0.0118764	0.0118676	0.0119842	0.0105007	0.010667	0.0109403	0.0114889	0.010376	0.0125121	0.0117356	0.0125142	0.0122491
27.006	0.0118785	0.0130868	0.0132669	0.011214	0.0113097	0.0112875	0.0105346	0.0108212	0.0115011	0.00988478	0.0115988	0.0115602	0.0119828	0.0112652
27.2116	0.011882	0.0130866	0.0132659	0.0112214	0.0113072	0.0112876	0.0105438	0.0108254	0.0115045	0.00989012	0.0116076	0.0115591	0.0119757	0.0112707
27.4171	0.0118327	0.0125292	0.0123395	0.0117937	0.010042	0.0111295	0.0109028	0.0115382	0.0107822	0.0106415	0.0111788	0.0111207	0.0105543	0.011281
27.6227	0.0118373	0.0125305	0.0123407	0.0117993	0.0100421	0.0111302	0.0109108	0.0115404	0.0107872	0.0106445	0.0111879	0.0111204	0.0105502	0.0112862
27.8282	0.0127204	0.0120532	0.0109256	0.0117144	0.0102	0.010627	0.0106132	0.0112114	0.0105467	0.0104593	0.0111806	0.0109652	0.010527	0.0118469
28.0338	0.0127231	0.0120547	0.0109294	0.0117204	0.0101991	0.0106292	0.0106231	0.0112149	0.0105516	0.0104627	0.0111891	0.0109649	0.010522	0.0118504
28.2394	0.0129636	0.0114675	0.0109781	0.0113251	0.0108473	0.011068	0.0113134	0.0110815	0.0105026	0.00953112	0.0107015	0.0110305	0.0110501	0.0114007
28.4449	0.0129661	0.011471	0.0109804	0.0113327	0.0108451	0.0110677	0.0113215	0.0110858	0.0105076	0.00953732	0.0107116	0.0110291	0.0110439	0.0114059
28.6505	0.0123473	0.0124411	0.0108744	0.0121165	0.0109996	0.00983566	0.0113817	0.0119321	0.0107239	0.0102623	0.0112013	0.0101266	0.0113068	0.0114663
28.856	0.0123516	0.012442	0.0108774	0.0121213	0.0109967	0.00983876	0.01139	0.0119336	0.010728	0.0102669	0.0112097	0.010128	0.0112997	0.011471
29.0616	0.0124163	0.0128436	0.0112681	0.0115223	0.0101659	0.00986821	0.0110911	0.0111661	0.0103648	0.0113203	0.011093	0.0106185	0.0106544	0.0115899
29.2672	0.0124208	0.0128434	0.011269	0.0115283	0.0101652	0.00987109	0.0110997	0.0111701	0.0103698	0.0113235	0.0111017	0.0106186	0.0106485	0.0115939
29.4727	0.0132342	0.0117046	0.010251	0.010208	0.0102793	0.0109472	0.0103702	0.0110128	0.0100456	0.0120134	0.0104464	0.0116133	0.0100222	0.0108263
29.6783	0.0132363	0.0117079	0.0102554	0.0102169	0.0102781	0.0109471	0.0103797	0.0110168	0.0100517	0.0120147	0.0104569	0.0116112	0.0100181	0.0108316
29.8838	0.012761	0.0121586	0.0109492	0.0105299	0.0108694	0.0105681	0.00939341	0.0113164	0.0107516	0.0106317	0.0106948	0.0114386	0.0110422	0.0100533
30.0894	0.0127653	0.0121604	0.0109513	0.0105381	0.010867	0.0105701	0.0094061	0.0113193	0.0107556	0.0106367	0.0107043	0.0114367	0.0110357	0.0100612
30.295	0.0129923	0.0128871	0.0112638	0.0118241	0.0109234	0.0108795	0.0109451	0.0110329	0.0105728	0.0102473	0.0108264	0.0101835	0.0118899	0.0115606
30.5005	0.0129958	0.0128868	0.0112656	0.0118285	0.0109216	0.0108808	0.0109535	0.0110368	0.0105774	0.0102525	0.0108358	0.0101848	0.0118814	0.0115648
30.7061	0.0131989	0.0121641	0.0109677	0.0105944	0.0112498	0.011277	0.0113376	0.0109424	0.00999367	0.0106514	0.0107407	0.0106016	0.0110499	0.0122284
30.9116	0.013201	0.0121651	0.0109713	0.0106027	0.0112474	0.0112771	0.0113459	0.0109457	0.0100003	0.0106549	0.0107514	0.0106012	0.0110435	0.0122313
31.1172	0.0119159	0.010854	0.0119312	0.0103102	0.0114188	0.0105328	0.01064	0.0104547	0.0107712	0.0102216	0.0116631	0.0111047	0.0103402	0.0111413
31.3228	0.0119214	0.0108571	0.0119325	0.0103196	0.0114169	0.0105343	0.0106502	0.0104596	0.0107758	0.0102277	0.0116719	0.0111027	0.0103354	0.0111476
31.5283	0.0119471	0.0103487	0.0122206	0.0117879	0.0120921	0.00969846	0.0103923	0.0108857	0.0111492	0.0115799	0.0120537	0.0102169	0.0111786	0.011289
31.7339	0.0119517	0.0103531	0.0122217	0.0117931	0.0120884	0.00970268	0.0104025	0.0108885	0.0111536	0.011582	0.0120619	0.010217	0.011171	0.0112938
31.9394	0.0123608	0.0118056	0.0117459	0.0113453	0.0117314	0.0111952	0.0101749	0.0101208	0.0111385	0.0111848	0.0113977	0.00978032	0.0109748	0.0109448
32.145	0.012364	0.0118062	0.0117474	0.0113533	0.0117284	0.0111955	0.0101852	0.0101258	0.0111435	0.0111886	0.0114079	0.00978168	0.0109678	0.0109502
32.3894	0.0119096	0.012078	0.0106078	0.0116699	0.0108967	0.0116038	0.00966142	0.0100136	0.0113456	0.0105926	0.0113853	0.0108427	0.0104983	0.0104733
32.6339	0.0119142	0.0120783	0.0106124	0.0116771	0.010896	0.0116036	0.00967331	0.0100187	0.01135	0.0105984	0.0113946	0.0108415	0.0104933	0.0104806
32.8783	0.0118641	0.011176	0.0112874	0.0120829	0.0115517	0.0107224	0.0102036	0.0105611	0.0112622	0.0116018	0.0106799	0.0113209	0.0115615	0.0116502
33.1228	0.0118689	0.0111791	0.0112895	0.0120893	0.0115482	0.0107254	0.0102153	0.0105646	0.0112664	0.0116041	0.0106908	0.0113195	0.0115529	0.0116544
33.3672	0.0124346	0.0115843	0.011521	0.0117631	0.011025	0.0115875	0.0119347	0.010402	0.0104284	0.0108457	0.0104648	0.0114995	0.0111324	0.0118287
33.6116	0.0124377	0.0115857	0.011524	0.0117696	0.0110233	0.0115871	0.0119422	0.0104077	0.0104344	0.0108515	0.0104769	0.0114977	0.0111259	0.0118327
33.8561	0.01204	0.011724	0.0123917	0.0106139	0.0110862	0.0109334	0.0110867	0.0117175	0.0102584	0.0118336	0.0119521	0.0109903	0.0112728	0.0109174
34.1005	0.0120436	0.011725	0.0123927	0.0106231	0.0110849	0.0109351	0.011097	0.0117192	0.0102648	0.0118367	0.0119608	0.0109897	0.0112658	0.0109236
34.345	0.0110458	0.0113035	0.0124384	0.010603	0.0122499	0.0105916	0.0102138	0.0110422	0.0110514	0.012148	0.012315	0.0107128	0.0116631	0.010667
34.5894	0.0110523	0.0113048	0.0124396	0.0106123	0.0122445	0.010594	0.0102267	0.0110467	0.0110551	0.0121499	0.0123237	0.0107137	0.0116543	0.0106725
34.8338	0.0119168	0.0103632	0.0118217	0.0118195	0.0109444	0.0111515	0.0113346	0.0107915	0.0103501	0.0107452	0.0118976	0.0121324	0.0106738	0.00991668
35.0783	0.0119202	0.0103659	0.011825	0.0118257	0.0109429	0.0111524	0.0113436	0.0107968	0.0103556	0.0107513	0.0119071	0.0121286	0.0106674	0.00992461
35.3227	0.0118397	0.00976264	0.0123772	0.0116033	0.0106394	0.0112277	0.0107	0.0116924	0.00966838	0.0112627	0.0110676	0.0110332	0.0103005	0.0108539
35.5672	0.0118439	0.00976643	0.0123781	0.0116099	0.0106379	0.0112289	0.0107119	0.0116953	0.00967542	0.0112654	0.0110779	0.0110335	0.0102941	0.0108592
35.8116	0.0115149	0.0102941	0.0118326	0.0101976	0.0111514	0.0113548	0.0110309	0.0115366	0.010184	0.0102665	0.0100755	0.0112332	0.010369	0.0112179
36.056	0.0115195	0.0102966	0.0118352	0.0102075	0.0111476	0.0113554	0.0110421	0.0115404	0.0101895	0.0102723	0.0100882	0.0112328	0.0103625	0.0112228
36.3005	0.0112115	0.0108891	0.011624	0.0102338	0.0102002	0.0110298	0.0116692	0.0112349	0.0103525	0.0103225	0.010791	0.0122797	0.0108192	0.0106621
36.5449	0.0112165	0.0108907	0.0116262	0.0102439	0.0101992	0.0110307	0.0116786	0.011239	0.0103586	0.0103281	0.0108011	0.0122759	0.0108121	0.0106691
36.7894	0.0110674	0.0109997	0.0112683	0.0118206	0.0105	0.0103334	0.0109535	0.0108836	0.0110859	0.0114598	0.0107362	0.0110347	0.0114188	0.0111577
37.0338	0.0110735	0.0110021	0.0112711	0.011827	0.0104979	0.0103359	0.0109649	0.0108886	0.011091	0.0114629	0.0107461	0.0110346	0.0114113	0.0111629
37.2782	0.0122017	0.0116161	0.0110356	0.0118872	0.0111133	0.0105527	0.0105527	0.0110327	0.0118157	0.0117065	0.00964436	0.010804	0.0121601	0.0109401
37.5227	0.0122049	0.0116173	0.0110387	0.0118935	0.0111093	0.0105539	0.010564	0.0110372	0.0118181	0.0117094	0.00965732	0.0108032	0.0121515	0.0109464
37.7671	0.0122508	0.0117267	0.0111606	0.0103395	0.0103384	0.0104401	0.00998611	0.0112593	0.00997963	0.0109526	0.010155	0.0107549	0.0124743	0.011004
38.0116	0.0122543	0.0117277	0.0111643	0.01035	0.0103372	0.0104416	0.00999861	0.0112638	0.00998673	0.0109569	0.0101662	0.0107539	0.0124654	0.0110108
38.256	0.0114004	0.0113012	0.0124299	0.0106812	0.0108055	0.0101761	0.00990265	0.0117222	0.00936918	0.0101962	0.0104607	0.0106427	0.0123876	0.0119436
38.5467	0.0114059	0.0113037	0.0124306	0.0106904	0.0108031	0.0101785	0.00991494	0.0117254	0.00937725	0.0102022	0.0104717	0.0106415	0.0123786	0.0119482
38.8374	0.0113012	0.0116459	0.0123918	0.0115958	0.0115652	0.0107309	0.0099898	0.0113297	0.0105598	0.0107324	0.0105972	0.0102852	0.0118096	0.0118935
39.1281	0.0113071	0.011646	0.0123929	0.0116023	0.0115607	0.0107323	0.0100029	0.0113342	0.0105649	0.0107369	0.0106082	0.0102844	0.0118013	0.0118984
39.4188	0.0122446	0.0103965	0.0115759	0.0106091	0.010825	0.0113637	0.0111123	0.0111183	0.0109216	0.0112367	0.0105789	0.00983357	0.0112204	0.0112281
39.7095	0.0122483	0.0104005	0.0115791	0.0106189	0.010823	0.0113639	0.0111227	0.0111229	0.0109268	0.0112402	0.0105899	0.00983438	0.0112128	0.0112342
40.0002	0.0123211	0.0109433	0.0116641	0.0106841	0.0107897	0.0110897	0.010918	0.0110422	0.0110203	0.0110575	0.0102514	0.0108418	0.0110692	0.0107416
40.2909	0.0123248	0.0109449	0.0116661	0.0106936	0.0107879	0.0110911	0.0109299	0.0110472	0.011026	0.0110615	0.0102644	0.01084	0.0110607	0.0107482
40.5816	0.0114894	0.0110288	0.0113	0.0114294	0.0116338	0.0110669	0.0108086	0.0114825	0.0114107	0.0106654	0.0114767	0.0111872	0.010386	0.0105443
40.8723	0.0114952	0.01103	0.0113037	0.0114374	0.0116301	0.0110684	0.010821	0.0114859	0.0114151	0.0106707	0.0114866	0.0111853	0.0103785	0.0105511
41.163	0.0115365	0.0101942	0.0119488	0.0115082	0.0118165	0.0114395	0.011109	0.0110162	0.0108065	0.0111226	0.0114169	0.0110349	0.00984159	0.0106867
41.4537	0.0115423	0.0101979	0.0119507	0.0115162	0.0118128	0.0114397	0.0111204	0.0110205	0.0108129	0.0111266	0.011428	0.0110338	0.00983533	0.0106927
41.7444	0.0124537	0.010756	0.01232	0.0110073	0.0116772	0.0110722	0.0107911	0.0102937	0.0109765	0.0112695	0.0113187	0.0111977	0.010598	0.0102918
42.0351	0.0124572	0.0107582	0.0123221	0.0110166	0.0116739	0.0110735	0.0108041	0.0102995	0.0109821	0.0112738	0.0113308	0.0111954	0.0105898	0.0102991
42.3258	0.0122298	0.0113205	0.0128637	0.0109624	0.0116569	0.0108618	0.0113297	0.0104506	0.0110159	0.011401	0.012137	0.0104989	0.0112186	0.0106284
42.6165	0.0122344	0.0113217	0.0128642	0.0109719	0.011653	0.0108632	0.0113409	0.0104548	0.0110207	0.0114053	0.012146	0.0104984	0.0112094	0.010635
42.9072	0.0120104	0.0111181	0.0122609	0.0113914	0.0109553	0.0107229	0.0110813	0.00973881	0.00988192	0.0117467	0.0109418	0.0103844	0.0112131	0.0110303
43.1979	0.0120158	0.01112	0.0122627	0.0113996	0.010953	0.0107244	0.0110936	0.00974578	0.00989015	0.0117502	0.0109545	0.010384	0.011204	0.0110357
43.4886	0.0124424	0.0109578	0.0114886	0.010992	0.0109374	0.0106429	0.010973	0.0107176	0.0105718	0.0116125	0.0108495	0.0109467	0.0107976	0.0102977
43.7793	0.0124461	0.0109605	0.011492	0.0110012	0.0109346	0.0106446	0.0109845	0.0107224	0.0105785	0.0116161	0.0108613	0.0109446	0.0107893	0.0103061
44.07	0.0118987	0.0113705	0.0117529	0.0105159	0.0111817	0.0107962	0.00996738	0.0118117	0.0117569	0.0109712	0.0107561	0.0106412	0.0107	0.0113585
44.3607	0.0119041	0.0113723	0.0117547	0.0105261	0.0111783	0.0107974	0.0099814	0.0118139	0.0117617	0.0109763	0.010768	0.0106406	0.0106913	0.0113645
44.6514	0.0117985	0.0117631	0.011392	0.0106363	0.0111872	0.0108964	0.00988855	0.0108055	0.0121694	0.0109972	0.010407	0.0109768	0.0103349	0.0122048
44.9421	0.0118044	0.0117646	0.0113945	0.0106463	0.0111839	0.0108977	0.00990267	0.0108101	0.0121744	0.0110018	0.0104203	0.0109754	0.0103266	0.0122088
45.2328	0.0126534	0.0120184	0.0110584	0.0111356	0.0111305	0.0111434	0.0106914	0.00963525	0.0124876	0.0111836	0.0110824	0.0113308	0.00995746	0.0111378
45.5235	0.0126565	0.0120191	0.0110616	0.0111453	0.011127	0.0111441	0.0107039	0.00964169	0.0124909	0.0111882	0.0110948	0.0113289	0.00995007	0.0111447
45.8692	0.0119242	0.0113239	0.0112429	0.0119171	0.0108713	0.0110455	0.0109878	0.00944338	0.0109635	0.0116333	0.0122932	0.0114115	0.010476	0.0105229
46.2149	0.0119285	0.0113262	0.0112453	0.0119254	0.0108686	0.0110461	0.0110008	0.00944999	0.0109703	0.0116373	0.0123039	0.0114096	0.0104673	0.0105305
46.5607	0.0102864	0.0108127	0.0112933	0.0119218	0.0112394	0.0105082	0.0115678	0.0101861	0.0101363	0.0120415	0.0130073	0.0113371	0.0109351	0.0105271
46.9064	0.0102954	0.0108163	0.0112962	0.0119306	0.0112358	0.0105102	0.0115793	0.0101913	0.0101444	0.0120439	0.0130159	0.0113354	0.0109252	0.0105347
47.2521	0.0119907	0.011573	0.0117302	0.0115072	0.0114295	0.0107425	0.0111019	0.0108314	0.0108971	0.0109501	0.0112608	0.0114039	0.0103221	0.0111677
47.5978	0.0119954	0.0115757	0.0117324	0.0115174	0.0114243	0.0107433	0.0111149	0.0108357	0.0109033	0.010955	0.0112738	0.0114016	0.0103146	0.0111741
47.9435	0.0134957	0.013269	0.0121246	0.011923	0.00994545	0.0106162	0.0108291	0.0109844	0.0116076	0.0103258	0.0105594	0.0108728	0.011006	0.0114917
48.2893	0.0134965	0.0132672	0.0121256	0.0119325	0.00994421	0.0106173	0.0108425	0.0109887	0.0116127	0.0103321	0.0105736	0.0108711	0.0109971	0.0114978
48.635	0.0113949	0.0122086	0.0114921	0.0124617	0.0101142	0.0102693	0.0107875	0.0107141	0.0115959	0.0112756	0.0116257	0.0100052	0.0119214	0.0113478
48.9807	0.011401	0.0122102	0.0114949	0.0124704	0.0101124	0.0102711	0.0108007	0.0107183	0.0116011	0.0112793	0.0116364	0.0100063	0.0119096	0.0113547
49.3264	0.0101143	0.0113357	0.01141	0.01263	0.0114817	0.0103611	0.0105486	0.00965709	0.0109953	0.0115908	0.0112755	0.0114432	0.010544	0.0115826
49.6721	0.0101224	0.0113386	0.0114124	0.0126385	0.0114764	0.0103629	0.0105631	0.00966382	0.0110025	0.0115942	0.0112875	0.0114402	0.0105366	0.0115889
50.0179	0.0109475	0.0115682	0.0113854	0.0122086	0.0111043	0.0107961	0.0113829	0.00965952	0.0115394	0.0112477	0.0108739	0.0116789	0.0108541	0.0116114
50.3636	0.0109534	0.0115698	0.0113874	0.0122174	0.011101	0.010797	0.0113951	0.00966608	0.0115449	0.0112521	0.0108865	0.0116755	0.0108448	0.0116174
50.7093	0.0119223	0.0114398	0.0108977	0.0111814	0.0109912	0.0110198	0.0112523	0.0104934	0.0118729	0.0111903	0.010713	0.0103462	0.0110631	0.0109523
51.055	0.0119268	0.0114414	0.0109016	0.0111924	0.0109882	0.0110211	0.0112656	0.0104985	0.0118778	0.0111942	0.0107256	0.0103466	0.0110534	0.0109593
51.4007	0.012246	0.0110027	0.0116939	0.0111292	0.0115074	0.0115688	0.0111743	0.0110676	0.0114721	0.0107132	0.0105668	0.0108147	0.0109295	0.0102513
51.7465	0.0122504	0.0110053	0.0116953	0.0111401	0.0115035	0.0115686	0.011188	0.011072	0.0114774	0.0107183	0.0105805	0.0108135	0.0109201	0.0102602
52.0922	0.0120151	0.0110916	0.0115711	0.0118296	0.0120678	0.011179	0.0114399	0.0109237	0.0104652	0.0107995	0.0115224	0.0114939	0.0107867	0.0110556
52.4379	0.01202	0.0110937	0.0115728	0.0118386	0.0120617	0.0111798	0.0114528	0.0109294	0.0104721	0.0108048	0.0115331	0.011492	0.0107774	0.0110628
52.7836	0.011644	0.0112596	0.0107066	0.011723	0.010543	0.0107143	0.0113454	0.0113547	0.00992768	0.0118221	0.0109339	0.0121502	0.0106485	0.0119664
53.1293	0.0116499	0.0112611	0.0107113	0.0117326	0.0105411	0.0107162	0.0113583	0.0113594	0.00993504	0.0118249	0.0109466	0.0121474	0.0106397	0.0119719
53.4751	0.0116705	0.0110296	0.0118937	0.011192	0.0106027	0.011016	0.0107104	0.0114795	0.0100073	0.0116505	0.0106383	0.0123089	0.0112387	0.0118772
53.8208	0.0116765	0.0110314	0.0118952	0.0112027	0.0106004	0.0110172	0.0107245	0.0114841	0.0100142	0.0116541	0.0106515	0.0123065	0.0112282	0.0118838
54.1665	0.0122917	0.010573	0.012435	0.011171	0.0118402	0.0116696	0.0103611	0.0112234	0.0102934	0.0110257	0.0109235	0.0126342	0.0111346	0.0118988
54.5776	0.0122968	0.0105759	0.012435	0.0111827	0.011834	0.0116697	0.0103756	0.0112295	0.0102998	0.0110314	0.0109351	0.0126311	0.0111235	0.011905
54.9887	0.0130656	0.0107255	0.0110992	0.0126175	0.0107766	0.0118175	0.0105534	0.0120971	0.0103241	0.0119641	0.0100153	0.0126445	0.00970721	0.0115022
55.3999	0.0130686	0.010728	0.0111033	0.0126256	0.0107743	0.0118164	0.0105665	0.0121001	0.010331	0.0119676	0.0100295	0.0126398	0.00969941	0.0115094
55.811	0.0122028	0.0111578	0.0114315	0.0125529	0.0111197	0.0102718	0.00981953	0.0111512	0.0107592	0.0126148	0.0100845	0.010564	0.00962365	0.0114864
56.2221	0.0122076	0.0111594	0.0114345	0.0125614	0.0111163	0.0102742	0.009835	0.011157	0.0107659	0.0126153	0.0100985	0.0105638	0.00961568	0.0114936
56.6332	0.0109766	0.0112914	0.0124717	0.0112836	0.0119175	0.00992269	0.0101431	0.0107533	0.0116996	0.0102018	0.011044	0.00987563	0.0107156	0.0117605
57.0443	0.0109832	0.0112934	0.0124718	0.0112955	0.0119124	0.00992519	0.0101571	0.0107598	0.0117045	0.0102086	0.0110572	0.00987578	0.0107052	0.0117664
57.4555	0.0104051	0.0115741	0.0116962	0.0116885	0.0119928	0.0106089	0.0100865	0.0114571	0.0117794	0.0100145	0.0126291	0.0105615	0.0111292	0.01107
57.8666	0.0104128	0.0115753	0.0116984	0.0116984	0.0119875	0.0106093	0.0101015	0.0114612	0.0117841	0.0100208	0.0126385	0.0105597	0.0111182	0.0110774
58.2777	0.0112561	0.011351	0.011046	0.0116258	0.0112084	0.0105353	0.0106684	0.0110231	0.0106774	0.0113545	0.0116431	0.0110507	0.0106581	0.0105476
58.6888	0.011262	0.0113535	0.0110495	0.0116362	0.0112043	0.0105367	0.0106824	0.0110286	0.0106844	0.0113568	0.0116553	0.0110483	0.0106483	0.0105565
59.0999	0.0121089	0.011861	0.0114629	0.0115508	0.0103696	0.010758	0.0112072	0.0106446	0.0101274	0.0106809	0.0105285	0.0110875	0.010264	0.011566
59.5111	0.0121134	0.0118618	0.0114652	0.011562	0.010367	0.0107589	0.0112195	0.0106508	0.0101357	0.010686	0.0105429	0.011085	0.010255	0.0115719
59.9222	0.0120177	0.0116579	0.0117628	0.0123293	0.0106357	0.0109677	0.010021	0.0109202	0.0111119	0.0108147	0.0107886	0.0107181	0.0106492	0.0115677
60.3333	0.0120239	0.0116592	0.0117647	0.0123389	0.0106317	0.0109684	0.0100367	0.0109261	0.0111173	0.0108192	0.010801	0.0107171	0.0106395	0.0115738
60.7444	0.0129534	0.0110578	0.0118123	0.0127549	0.0106496	0.0111126	0.0100627	0.0117066	0.011056	0.0112152	0.0103597	0.0113416	0.0112131	0.0107916
61.1555	0.0129574	0.0110602	0.0118145	0.0127636	0.0106456	0.0111136	0.0100777	0.0117103	0.0110626	0.0112194	0.0103742	0.0113393	0.0112023	0.0107998
61.5667	0.0131603	0.0108957	0.0120288	0.0120801	0.0105222	0.0116631	0.0104511	0.0110974	0.0113632	0.0117178	0.0113799	0.0119575	0.0112606	0.0109889
61.9778	0.0131636	0.0108981	0.0120303	0.0120897	0.0105186	0.0116621	0.0104654	0.0111027	0.0113691	0.0117209	0.0113911	0.0119536	0.0112499	0.0109956
62.3889	0.011843	0.011	0.0119067	0.0107937	0.010718	0.0107974	0.0107036	0.0104213	0.0117238	0.0115853	0.0108665	0.0111976	0.0109804	0.0105888
62.8	0.0118491	0.0110024	0.0119087	0.0108055	0.0107146	0.010799	0.0107175	0.0104279	0.0117282	0.0115891	0.010879	0.0111961	0.0109706	0.0105967
63.2111	0.0111928	0.0113564	0.0118178	0.0103899	0.0115427	0.0106873	0.0104393	0.0105958	0.0105938	0.0114186	0.00977895	0.0111561	0.011279	0.0105884
63.6223	0.0111996	0.0113577	0.0118187	0.0104027	0.0115373	0.0106889	0.0104536	0.0106014	0.010601	0.0114226	0.00979391	0.0111546	0.0112681	0.0105954
64.0334	0.0113104	0.0109923	0.0105549	0.0115914	0.0113414	0.0113978	0.00987447	0.0106394	0.0102946	0.0114511	0.010035	0.0117943	0.0111718	0.0100168
64.4445	0.0113162	0.0109957	0.0105594	0.0116016	0.0113372	0.0113974	0.00989061	0.0106451	0.0103018	0.0114544	0.0100491	0.0117917	0.0111615	0.0100254
64.9334	0.0111753	0.0120725	0.0111873	0.0122568	0.0115069	0.0111727	0.010472	0.0107182	0.0106621	0.0109179	0.0107683	0.0124338	0.0112063	0.00995704
65.4224	0.0111829	0.0120732	0.0111893	0.0122658	0.0115021	0.0111727	0.0104867	0.0107238	0.0106673	0.0109222	0.010782	0.0124296	0.0111955	0.00996646
65.9113	0.0127685	0.0121924	0.0114797	0.0116611	0.0114982	0.0102602	0.0109425	0.0107845	0.00960228	0.0105153	0.0121796	0.0118218	0.0109852	0.0112426
66.4003	0.0127722	0.0121931	0.0114807	0.0116723	0.0114922	0.0102622	0.0109566	0.0107899	0.00961041	0.0105201	0.0121898	0.0118188	0.0109748	0.0112506
66.8892	0.0129813	0.0115871	0.0105886	0.0118168	0.00991515	0.0104746	0.0109287	0.0105515	0.00967592	0.0107018	0.0113994	0.010789	0.0107327	0.0131093
67.3781	0.0129854	0.0115905	0.0105923	0.0118277	0.00991366	0.0104759	0.0109428	0.0105583	0.00968436	0.0107054	0.0114115	0.010788	0.0107228	0.0131143
67.8671	0.0122308	0.0128032	0.0108626	0.012354	0.0106725	0.0112233	0.0102746	0.0114214	0.011251	0.0102048	0.00997128	0.010909	0.0109534	0.0135657
68.356	0.012237	0.0128025	0.0108649	0.0123633	0.0106684	0.0112223	0.0102906	0.0114257	0.0112554	0.0102097	0.00998641	0.0109073	0.0109437	0.0135703
68.845	0.0123837	0.0121534	0.0109749	0.0118487	0.0114328	0.0104124	0.0105767	0.0113358	0.0109114	0.0101628	0.0101642	0.0114927	0.0121363	0.0124894
69.3339	0.0123889	0.0121551	0.0109783	0.0118595	0.0114275	0.0104135	0.010592	0.0113405	0.010918	0.0101686	0.0101776	0.0114902	0.0121233	0.0124971
69.8228	0.0124824	0.0116654	0.0121751	0.0116289	0.0114517	0.00981718	0.0111355	0.010622	0.0110142	0.0115423	0.010018	0.0120181	0.0114278	0.0124076
70.3118	0.0124874	0.0116669	0.0121755	0.0116397	0.0114474	0.00981973	0.0111497	0.0106285	0.0110201	0.0115449	0.0100321	0.0120148	0.0114168	0.0124148
70.8007	0.0122505	0.0109384	0.011979	0.0115335	0.0120873	0.0106332	0.0111063	0.0107754	0.010793	0.0117882	0.0103573	0.0122374	0.0106942	0.0126202
71.2897	0.012255	0.0109418	0.0119801	0.0115439	0.0120806	0.0106336	0.0111215	0.0107808	0.0107997	0.0117907	0.0103705	0.0122338	0.0106853	0.012627
71.7786	0.0110527	0.0114629	0.0110279	0.0111293	0.011133	0.0109977	0.0114759	0.0106212	0.0108793	0.0109812	0.0104826	0.0119888	0.0117563	0.0127898
72.2675	0.0110609	0.0114647	0.0110322	0.011141	0.0111286	0.010998	0.0114906	0.0106271	0.010886	0.0109858	0.0104954	0.0119854	0.0117438	0.0127958
72.7565	0.0120448	0.0118674	0.0123614	0.0114676	0.010447	0.0112183	0.0118738	0.0105792	0.0112606	0.0109028	0.0099616	0.0113672	0.011273	0.0123292
73.2454	0.0120501	0.0118687	0.0123618	0.0114773	0.0104432	0.0112188	0.0118878	0.0105847	0.0112659	0.0109067	0.00997645	0.0113647	0.0112626	0.0123355
73.7344	0.0127066	0.0118633	0.0123931	0.0106561	0.0103602	0.0116023	0.0116834	0.0101582	0.0105557	0.0105784	0.010635	0.0109394	0.0113812	0.0112025
74.2233	0.0127106	0.0118653	0.0123935	0.0106684	0.010356	0.0116017	0.011698	0.0101651	0.0105633	0.0105835	0.010648	0.0109375	0.0113707	0.0112103
74.7122	0.0121328	0.0123249	0.011253	0.0110912	0.0103043	0.0111413	0.0114715	0.0105914	0.0108458	0.0112095	0.0108935	0.0112891	0.0123265	0.0102055
75.2012	0.0121386	0.0123259	0.0112566	0.0111015	0.0102999	0.0111424	0.0114867	0.0105976	0.0108529	0.0112134	0.0109064	0.0112858	0.0123123	0.0102156
75.6901	0.0119825	0.0125685	0.011718	0.01087	0.0100956	0.0113781	0.01169	0.011416	0.0118959	0.0118812	0.0106539	0.0111068	0.0105858	0.0113438
76.1791	0.0119877	0.0125693	0.0117188	0.0108805	0.0100915	0.0113779	0.011704	0.0114208	0.0119004	0.0118836	0.0106681	0.0111031	0.0105759	0.0113506
76.668	0.0113481	0.0125367	0.0108743	0.00992403	0.0100256	0.0111393	0.0112126	0.0116411	0.0114723	0.0115124	0.0112654	0.00999319	0.00980389	0.0117668
77.2495	0.0113551	0.0125372	0.0108775	0.00993721	0.0100222	0.0111398	0.0112266	0.0116455	0.0114781	0.0115167	0.0112782	0.00999145	0.00979549	0.0117726
77.8309	0.0117719	0.0118429	0.0108186	0.0106062	0.0109307	0.0110232	0.00959517	0.0110095	0.0107074	0.0120322	0.0115059	0.00929447	0.0112557	0.0108728
78.4124	0.0117775	0.0118446	0.0108222	0.0106173	0.0109251	0.0110241	0.00961226	0.0110154	0.0107149	0.0120342	0.0115184	0.00929417	0.0112426	0.0108813
78.9938	0.0120975	0.0113897	0.0119926	0.0111041	0.0109298	0.0114566	0.00909036	0.0106768	0.0108418	0.0112374	0.0110909	0.0101358	0.0106686	0.0110857
79.5753	0.0121032	0.0113916	0.0119928	0.0111149	0.0109248	0.011456	0.00910872	0.0106833	0.0108491	0.0112408	0.0111038	0.010134	0.0106569	0.0110929
80.1568	0.0126516	0.0111653	0.0115923	0.0114131	0.0107724	0.0110567	0.010739	0.0110152	0.0118374	0.0100008	0.0101708	0.0116066	0.00941501	0.0110186
80.7382	0.0126561	0.0111674	0.0115945	0.0114236	0.0107683	0.0110568	0.0107535	0.0110206	0.0118424	0.0100068	0.0101861	0.011602	0.00940685	0.0110261
81.3197	0.0125837	0.0112209	0.0116481	0.0113821	0.0113678	0.0103627	0.0114396	0.0109471	0.0119216	0.0103479	0.0107083	0.0117607	0.0106446	0.0109316
81.9011	0.0125882	0.0112221	0.0116498	0.0113929	0.0113619	0.0103646	0.0114534	0.0109528	0.0119267	0.0103532	0.0107226	0.0117563	0.0106326	0.0109392
82.4826	0.0117384	0.0106945	0.0116531	0.0113763	0.0112514	0.0109278	0.0109535	0.0107891	0.0112633	0.0118138	0.0119276	0.0110315	0.0109142	0.0108922
83.0641	0.0117453	0.0106977	0.0116545	0.0113865	0.0112458	0.010928	0.0109695	0.0107961	0.0112701	0.0118163	0.0119385	0.0110285	0.0109019	0.0108997
83.6455	0.0121963	0.011467	0.011135	0.0104708	0.01062	0.0111146	0.0113816	0.011833	0.0114417	0.0123501	0.0108354	0.0102755	0.0101368	0.0107741
84.227	0.0122013	0.0114682	0.0111375	0.0104833	0.0106159	0.0111147	0.0113961	0.0118373	0.0114465	0.0123513	0.0108501	0.0102736	0.010127	0.0107822
84.8084	0.0120711	0.0119004	0.011131	0.0104994	0.0106816	0.0110112	0.0113288	0.0119996	0.0103722	0.01099	0.0109472	0.0102418	0.0106501	0.0111774
85.3899	0.0120766	0.0119005	0.0111331	0.0105125	0.0106766	0.0110126	0.0113434	0.0120038	0.0103794	0.0109949	0.0109611	0.0102409	0.0106389	0.0111849
85.9714	0.0119758	0.0111291	0.0111454	0.0121394	0.0104702	0.0122167	0.0107848	0.0112735	0.00994624	0.0109862	0.0113102	0.012062	0.0112625	0.0118088
86.5528	0.0119816	0.0111316	0.0111475	0.0121487	0.0104659	0.0122153	0.0108007	0.0112794	0.00995356	0.0109903	0.0113236	0.012056	0.0112506	0.0118143
87.1343	0.0122144	0.0113761	0.0111363	0.0123626	0.0107268	0.0124146	0.0107503	0.0109829	0.0100632	0.0114184	0.0114755	0.0114654	0.011559	0.0107799
87.7157	0.0122192	0.0113769	0.0111385	0.0123724	0.0107226	0.0124125	0.010766	0.0109886	0.0100702	0.0114209	0.0114896	0.0114609	0.0115465	0.0107888
88.2972	0.0118669	0.0108737	0.011182	0.0119203	0.0118021	0.0109237	0.0109373	0.010736	0.0104048	0.0108071	0.0124893	0.00990451	0.0111713	0.0111418
88.8787	0.0118723	0.010876	0.0111846	0.0119309	0.0117951	0.0109252	0.0109529	0.0107416	0.0104107	0.0108119	0.0125004	0.00990413	0.0111602	0.0111497
89.4601	0.0113159	0.0109524	0.0118816	0.0114464	0.0113358	0.0106788	0.0114173	0.0102278	0.0101802	0.0113566	0.0116517	0.0107942	0.0114166	0.0119899
90.0416	0.0113227	0.0109543	0.0118835	0.0114573	0.0113303	0.0106807	0.0114313	0.0102341	0.0101867	0.0113591	0.0116659	0.0107894	0.0114041	0.0119951
90.623	0.0117825	0.0112184	0.0129787	0.0107093	0.0106683	0.0120307	0.010813	0.00990298	0.00984476	0.0109004	0.011724	0.00980026	0.0110152	0.0108196
91.2045	0.0117882	0.0112196	0.0129776	0.0107216	0.0106641	0.0120288	0.0108282	0.00991072	0.00985207	0.010904	0.0117378	0.00979868	0.0110038	0.0108291
91.896	0.0123329	0.0110953	0.0119322	0.0106507	0.0107288	0.0116453	0.00989028	0.0111319	0.0100532	0.0102887	0.01228	0.00984899	0.0108998	0.0115883
92.5875	0.0123369	0.0110979	0.0119341	0.010663	0.0107245	0.0116455	0.00990799	0.0111369	0.01006	0.010294	0.0122922	0.00984731	0.0108886	0.0115957
93.279	0.0116115	0.0119885	0.0113485	0.0112615	0.0114019	0.0118504	0.0108354	0.0119143	0.0104189	0.0111462	0.0119242	0.0110478	0.0112947	0.0125381
93.9705	0.0116183	0.0119882	0.0113516	0.0112732	0.0113967	0.0118498	0.0108501	0.0119177	0.0104259	0.0111495	0.0119375	0.0110427	0.0112818	0.012544
94.662	0.0122358	0.0113416	0.01204	0.0121772	0.0122887	0.0118831	0.0109976	0.0109993	0.0114238	0.0119553	0.0116119	0.0103182	0.0105623	0.0126938
95.3535	0.0122404	0.0113439	0.0120406	0.0121873	0.0122812	0.0118811	0.0110123	0.0110048	0.0114285	0.0119573	0.011625	0.0103156	0.0105512	0.0126993
96.045	0.0123708	0.0115797	0.011715	0.0123584	0.0115292	0.0103198	0.0104367	0.0100993	0.0112376	0.0119836	0.0109304	0.0100632	0.0104449	0.0118987
96.7365	0.0123744	0.0115815	0.0117167	0.0123688	0.0115238	0.010322	0.0104526	0.0101069	0.0112427	0.0119849	0.0109454	0.0100619	0.0104342	0.0119056
97.428	0.0108444	0.012473	0.0114701	0.0121832	0.0109896	0.0107506	0.0101841	0.0109009	0.0101621	0.0104566	0.0115219	0.0115004	0.0112708	0.010977
98.1195	0.0108513	0.0124725	0.0114721	0.0121942	0.0109845	0.0107501	0.0102001	0.0109062	0.0101698	0.010461	0.0115354	0.0114952	0.0112575	0.0109856
98.811	0.0103272	0.0120766	0.0116197	0.0121812	0.0106482	0.0105574	0.0100655	0.0113232	0.0103041	0.00967759	0.0121041	0.0112387	0.0107509	0.0113025
99.5025	0.0103354	0.0120767	0.0116213	0.0121925	0.010643	0.010557	0.0100823	0.0113276	0.010311	0.00968349	0.0121161	0.0112348	0.0107394	0.0113095
100.194	0.0119847	0.0108063	0.0117941	0.012528	0.0100503	0.00973086	0.0109667	0.0107523	0.0107215	0.0107843	0.0114951	0.0106864	0.0107356	0.0113487
100.885	0.0119879	0.0108089	0.0117952	0.0125379	0.0100462	0.00973218	0.010981	0.0107586	0.0107276	0.0107867	0.0115087	0.0106837	0.0107242	0.011355
101.577	0.0114429	0.0105376	0.0115654	0.0119164	0.010149	0.00966589	0.0107677	0.0109213	0.0108542	0.0107055	0.0109589	0.0107912	0.0115844	0.010334
102.269	0.0114477	0.0105403	0.0115669	0.0119285	0.0101449	0.00966727	0.010783	0.0109269	0.0108607	0.0107087	0.0109732	0.0107881	0.0115701	0.0103434
102.96	0.0102422	0.0111719	0.0113707	0.0122466	0.0110285	0.0104046	0.0103528	0.0112892	0.0112899	0.0103926	0.0107447	0.0111162	0.0106298	0.0112178
103.651	0.0102501	0.0111729	0.0113725	0.0122579	0.0110228	0.0104055	0.0103686	0.0112934	0.0112953	0.0103969	0.0107598	0.0111124	0.0106176	0.0112249
104.343	0.0110411	0.0112561	0.0112993	0.0129953	0.0117062	0.0121645	0.00998246	0.0104973	0.0110012	0.0106713	0.0115117	0.011129	0.00981709	0.012033
105.034	0.0110462	0.0112578	0.0113014	0.013005	0.0116994	0.0121616	0.00999889	0.0105028	0.0110075	0.010675	0.0115251	0.0111257	0.00980598	0.012037
105.726	0.0111772	0.0116714	0.0117101	0.01286	0.0114435	0.0120053	0.00998662	0.00959119	0.0107288	0.0109622	0.0118128	0.0115175	0.0101368	0.00993088
106.418	0.0111827	0.0116725	0.0117115	0.01287	0.0114372	0.0120032	0.0100034	0.00959827	0.0107363	0.0109667	0.0118272	0.011513	0.0101229	0.00994048
107.109	0.0111569	0.0121458	0.0122303	0.0122529	0.0106257	0.0106766	0.0107097	0.00967229	0.011516	0.0123459	0.0127571	0.011325	0.00887265	0.00971014
107.8	0.0111627	0.0121461	0.0122299	0.0122639	0.010621	0.0106773	0.0107253	0.00967856	0.0115222	0.012348	0.0127712	0.0113206	0.00885979	0.00971938

## Sheet: GDP, 0.15 uM EF-Ts, 100uM Tet
	Fluoresence (a.u.)
Time (s)	Rep 1	Rep 2	Rep 3	Rep 4	Rep 5	Rep 6	Rep 7	Rep 8	Rep 9	Rep 10	Rep 11	Rep 12	Rep 13
0.0306	0.0142871	0.0141743	0.0138286	0.0147295	0.0145745	0.0142423	0.0132575	0.0140491	0.0144628	0.0145304	0.0139943	0.0142846	0.0147434
0.0315	0.013355	0.0151033	0.0133767	0.0141845	0.0140618	0.013445	0.0130866	0.0146067	0.0147084	0.0141584	0.0145021	0.0143374	0.0147968
0.0324	0.0133685	0.0151039	0.0133811	0.0141883	0.0140677	0.0134525	0.0130937	0.0146042	0.0147153	0.014166	0.0145138	0.0143361	0.0147892
0.0333	0.0136458	0.0148146	0.0156972	0.0142994	0.0144397	0.0144461	0.0144043	0.0152122	0.0149538	0.0142907	0.0144918	0.0145679	0.0141266
0.0342	0.0136583	0.0148164	0.0156963	0.0143027	0.0144437	0.0144505	0.0144081	0.0152081	0.0149601	0.0142977	0.0145041	0.0145663	0.0141208
0.0351	0.0143194	0.0145178	0.0165613	0.0145954	0.0137695	0.0144963	0.0146318	0.0146019	0.0147076	0.0142954	0.0148698	0.0148275	0.014298
0.036	0.0143304	0.0145203	0.016559	0.0145981	0.0137752	0.0145006	0.0146356	0.0146001	0.0147137	0.0143037	0.0148804	0.0148248	0.0142919
0.0369	0.0142763	0.0148828	0.0150864	0.0145819	0.0135153	0.0136192	0.0139535	0.015028	0.0137313	0.0155242	0.014127	0.0141038	0.0151358
0.0378	0.0142882	0.0148844	0.0150872	0.0145847	0.013522	0.0136263	0.0139593	0.0150251	0.01374	0.0155295	0.0141389	0.0141027	0.0151269
0.0387	0.0145457	0.0151611	0.013681	0.0144506	0.0147663	0.0143735	0.0140495	0.0155223	0.0140646	0.0156843	0.0129502	0.0136973	0.0142001
0.0396	0.0145571	0.0151613	0.0136844	0.0144532	0.0147695	0.0143778	0.014055	0.0155179	0.0140718	0.0156896	0.0129645	0.0136961	0.0141942
0.0405	0.0146002	0.0138679	0.0142543	0.0139103	0.0145448	0.0141254	0.0146919	0.0148843	0.0145553	0.0148688	0.0132958	0.0131929	0.0140798
0.04158	0.0146125	0.0138716	0.0142556	0.0139145	0.0145489	0.014131	0.0146963	0.0148807	0.0145619	0.0148759	0.0133097	0.0131926	0.0140733
0.04266	0.0155706	0.013964	0.0150008	0.014369	0.0135739	0.0140221	0.0150198	0.013571	0.0147888	0.0145164	0.0149978	0.0132067	0.0140407
0.04374	0.0155814	0.0139678	0.0150001	0.0143717	0.0135803	0.0140284	0.0150233	0.0135697	0.0147946	0.0145235	0.0150084	0.0132068	0.0140344
0.04482	0.0165417	0.0157987	0.0142624	0.014484	0.0137566	0.0148632	0.0143477	0.0131765	0.0141961	0.0143257	0.0157651	0.0142961	0.0142931
0.0459	0.0165494	0.0157976	0.0142629	0.0144864	0.0137626	0.014868	0.014353	0.0131753	0.0142036	0.0143329	0.0157737	0.0142937	0.0142869
0.04698	0.0148026	0.0151951	0.0129787	0.0139811	0.0146984	0.0155135	0.0142237	0.0135488	0.0142877	0.0143451	0.0139567	0.0145091	0.0151472
0.04806	0.0148155	0.0151957	0.0129826	0.0139857	0.0147029	0.0155173	0.0142283	0.0135467	0.0142947	0.0143517	0.0139706	0.0145068	0.0151384
0.04914	0.0149258	0.0137651	0.0140861	0.0151879	0.0154017	0.0153362	0.0137011	0.0139683	0.014693	0.0139316	0.0142679	0.0140314	0.0142874
0.05022	0.0149368	0.0137689	0.0140866	0.0151889	0.015405	0.0153396	0.0137076	0.0139658	0.0146979	0.013939	0.0142802	0.0140303	0.0142819
0.0513	0.0148474	0.01409	0.0145679	0.0149889	0.0150185	0.0138425	0.014552	0.0143206	0.0132936	0.0136436	0.0151592	0.013915	0.0147304
0.05238	0.0148579	0.0140919	0.0145672	0.0149904	0.0150235	0.0138506	0.0145566	0.014318	0.0133029	0.0136525	0.0151685	0.0139139	0.0147235
0.05346	0.0139662	0.0141204	0.0134788	0.0137174	0.0150942	0.0151711	0.015398	0.0147492	0.0140934	0.0150661	0.013992	0.0140704	0.0152055
0.05454	0.01398	0.0141222	0.0134811	0.013722	0.0150992	0.015175	0.015401	0.0147464	0.0140998	0.0150715	0.014005	0.0140699	0.0151975
0.05562	0.0155227	0.0139079	0.013446	0.0140445	0.0157357	0.0155692	0.0152601	0.0154698	0.0145867	0.0153542	0.0142058	0.0151541	0.0147986
0.0567	0.0155319	0.0139105	0.0134477	0.0140474	0.0157393	0.0155718	0.0152637	0.0154657	0.0145921	0.0153599	0.0142168	0.0151502	0.0147921
0.05778	0.0155279	0.0141893	0.0136356	0.0142826	0.0157687	0.0138741	0.014805	0.015434	0.0139753	0.0151414	0.0137673	0.0140843	0.0148541
0.05886	0.0155384	0.0141911	0.0136373	0.0142854	0.0157721	0.0138822	0.0148078	0.0154303	0.0139829	0.0151477	0.0137789	0.0140838	0.0148465
0.05994	0.0155346	0.0143175	0.0142465	0.0146371	0.0149899	0.0151936	0.0127962	0.0150609	0.0145661	0.015101	0.0129943	0.0140026	0.0141841
0.06102	0.0155453	0.0143196	0.0142472	0.0146387	0.0149954	0.0151971	0.012804	0.0150576	0.0145718	0.0151071	0.0130076	0.014003	0.0141785
0.0621	0.0159487	0.014757	0.0146159	0.0140822	0.015249	0.0153084	0.0132588	0.0144269	0.0147343	0.0150551	0.0133213	0.0158375	0.0145694
0.06318	0.0159576	0.0147584	0.0146161	0.0140844	0.0152535	0.0153119	0.0132645	0.0144247	0.014739	0.0150606	0.0133339	0.0158328	0.0145618
0.06426	0.0150165	0.0150575	0.0144539	0.0129509	0.0157807	0.014364	0.0143491	0.0143709	0.0134124	0.0143971	0.0142367	0.0151375	0.0141701
0.06534	0.0150275	0.0150585	0.0144545	0.0129551	0.0157838	0.0143699	0.0143523	0.0143685	0.0134201	0.0144031	0.0142492	0.0151356	0.0141638
0.06642	0.0146711	0.0151214	0.0141554	0.0127922	0.0153553	0.0144285	0.0140113	0.0145749	0.0131028	0.0131698	0.0163993	0.0144286	0.014126
0.0675	0.0146822	0.0151218	0.0141576	0.0127962	0.0153588	0.0144341	0.0140158	0.0145722	0.0131101	0.0131781	0.0164066	0.0144277	0.0141194
0.06882	0.0147951	0.0143012	0.0152007	0.0132022	0.0142044	0.0152622	0.013563	0.0150084	0.0132105	0.0131151	0.0156999	0.0144488	0.01394
0.07014	0.0148045	0.0143028	0.0152003	0.0132053	0.0142106	0.0152659	0.0135689	0.0150051	0.0132178	0.0131227	0.0157093	0.0144483	0.0139333
0.07146	0.0137394	0.0132947	0.0154143	0.0135086	0.0145371	0.0154246	0.0143038	0.0153051	0.0137762	0.0135771	0.0139998	0.0154787	0.0134408
0.07278	0.0137509	0.0132984	0.0154135	0.0135117	0.0145417	0.0154272	0.014308	0.0153001	0.0137819	0.0135833	0.0140131	0.0154753	0.013436
0.0741	0.0132718	0.0137646	0.0145591	0.0141146	0.0148931	0.0139393	0.0147923	0.0138389	0.0134173	0.0133633	0.0144865	0.0151407	0.0143963
0.07542	0.0132836	0.0137669	0.0145608	0.0141166	0.0148965	0.0139458	0.0147951	0.0138373	0.0134246	0.0133705	0.0144967	0.0151384	0.0143886
0.07674	0.0135415	0.0143307	0.0150258	0.0142223	0.0143133	0.0140799	0.0138832	0.0133047	0.0137253	0.0136279	0.0139683	0.0144281	0.0143763
0.07806	0.0135524	0.0143325	0.0150244	0.0142236	0.0143189	0.0140846	0.013889	0.0133037	0.0137338	0.0136345	0.01398	0.0144273	0.0143698
0.07938	0.0136998	0.014994	0.0135275	0.013178	0.0148574	0.0139423	0.0141697	0.0140797	0.0162613	0.0138899	0.0139098	0.0145865	0.0145253
0.0807	0.0137103	0.014995	0.0135292	0.0131822	0.014861	0.0139477	0.0141745	0.0140765	0.0162637	0.0138953	0.0139221	0.0145848	0.0145175
0.08202	0.0137012	0.0153805	0.0124077	0.013358	0.0147122	0.014293	0.0147908	0.0141487	0.016217	0.0131534	0.0150518	0.0146238	0.0135656
0.08334	0.0137125	0.0153809	0.0124123	0.0133609	0.0147169	0.0142976	0.0147949	0.0141455	0.0162209	0.0131614	0.01506	0.014622	0.0135605
0.08466	0.0143666	0.0149562	0.0141075	0.0134692	0.015047	0.0146409	0.0154445	0.0135933	0.0152824	0.0136793	0.0137522	0.0146265	0.0135918
0.08598	0.0143765	0.0149577	0.0141078	0.0134726	0.0150507	0.0146447	0.0154477	0.0135929	0.0152872	0.0136854	0.0137639	0.014625	0.0135868
0.0873	0.0146444	0.0146546	0.0151323	0.0141856	0.0150913	0.0143454	0.0157053	0.0151362	0.0137425	0.0137746	0.0129345	0.015053	0.0146885
0.08862	0.0146539	0.0146572	0.0151311	0.0141878	0.0150946	0.0143502	0.0157075	0.015132	0.0137502	0.0137812	0.0129483	0.0150496	0.014681
0.08994	0.0144663	0.0154315	0.0146687	0.0148026	0.0143937	0.0142244	0.0147107	0.0156648	0.013615	0.0139003	0.0143374	0.0139718	0.0150275
0.09126	0.0144771	0.015433	0.0146693	0.0148032	0.0143991	0.0142293	0.0147148	0.0156606	0.0136224	0.0139066	0.0143479	0.0139707	0.01502
0.09258	0.015271	0.0167511	0.0144018	0.0139697	0.0149587	0.0144614	0.0137803	0.0157587	0.0146051	0.0140769	0.0154583	0.0133748	0.0146795
0.0939	0.015279	0.0167492	0.0144035	0.0139722	0.0149619	0.0144662	0.013786	0.0157547	0.01461	0.0140837	0.0154676	0.0133747	0.0146724
0.09522	0.0145358	0.0157567	0.0154247	0.0131188	0.0147557	0.0151875	0.0140836	0.0155282	0.0147339	0.0149112	0.0158872	0.0139689	0.0137716
0.09654	0.0145455	0.0157573	0.0154229	0.0131222	0.0147593	0.0151899	0.0140882	0.0155231	0.0147394	0.0149157	0.0158953	0.0139664	0.0137666
0.09786	0.0136624	0.0146122	0.0144484	0.0128094	0.0140282	0.0141168	0.0147047	0.0136948	0.0148904	0.0145579	0.0145714	0.0134174	0.0139023
0.09918	0.0136735	0.0146149	0.0144486	0.0128136	0.0140333	0.0141224	0.0147079	0.0136943	0.0148952	0.0145635	0.0145829	0.0134167	0.0138966
0.1005	0.0136944	0.0147108	0.0130029	0.0135094	0.0141164	0.0141547	0.0144911	0.0139599	0.0144051	0.0138925	0.0144313	0.0133114	0.014244
0.10206	0.013705	0.0147121	0.013007	0.0135114	0.0141216	0.0141607	0.014495	0.0139572	0.0144108	0.0138998	0.0144432	0.0133112	0.014238
0.10362	0.0141838	0.0146672	0.0145161	0.0132906	0.015267	0.0157441	0.0142276	0.0141699	0.0141003	0.0142859	0.0159934	0.0141502	0.0147194
0.10518	0.0141938	0.0146691	0.0145149	0.0132946	0.0152695	0.0157459	0.014233	0.0141673	0.014107	0.0142918	0.0160016	0.0141483	0.0147128
0.10674	0.0148925	0.0152268	0.0141514	0.0142232	0.015399	0.0154472	0.0153603	0.0144474	0.0148139	0.0145284	0.0163525	0.0146272	0.015034
0.1083	0.0149005	0.0152266	0.0141522	0.0142258	0.0154003	0.0154509	0.0153628	0.0144439	0.0148185	0.0145345	0.0163591	0.0146248	0.0150271
0.10986	0.0141831	0.0146077	0.0140977	0.0154099	0.0133381	0.0153264	0.0155845	0.0142545	0.0147432	0.0150631	0.0142098	0.0144644	0.0150604
0.11142	0.0141936	0.0146085	0.0140987	0.0154106	0.0133448	0.01533	0.0155864	0.0142521	0.0147478	0.0150677	0.01422	0.0144636	0.0150538
0.11298	0.0144776	0.0134353	0.0145969	0.0155245	0.0135567	0.0151846	0.0144254	0.0146723	0.0139449	0.0147065	0.0120579	0.0153049	0.0150283
0.11454	0.0144868	0.0134391	0.0145959	0.0155264	0.0135619	0.0151873	0.0144305	0.0146685	0.0139524	0.0147123	0.0120723	0.0153019	0.015021
0.1161	0.0145592	0.0142368	0.0137234	0.0160455	0.0144989	0.01383	0.0146307	0.0144285	0.0153802	0.0144938	0.0130689	0.015331	0.0140322
0.11766	0.0145679	0.014239	0.0137254	0.0160458	0.0145017	0.0138359	0.0146348	0.0144247	0.0153832	0.0144995	0.0130804	0.0153286	0.0140277
0.11922	0.0140234	0.0159329	0.0142419	0.0154948	0.0142711	0.0140443	0.0152905	0.013416	0.0150453	0.014207	0.0148252	0.0151292	0.0144483
0.12078	0.014034	0.0159308	0.0142415	0.015496	0.0142753	0.0140491	0.0152931	0.0134146	0.0150483	0.0142133	0.0148327	0.0151269	0.0144427
0.12234	0.0147367	0.0149603	0.0140184	0.0144326	0.0143491	0.0148306	0.0153128	0.0135266	0.0126945	0.0143385	0.0143409	0.0146105	0.015189
0.1239	0.0147445	0.0149612	0.0140182	0.0144355	0.0143537	0.014833	0.0153147	0.0135241	0.0127038	0.0143449	0.0143508	0.0146097	0.0151819
0.12546	0.0140999	0.0140711	0.0131091	0.0138998	0.0152458	0.0143209	0.0139977	0.0137016	0.0138057	0.0152856	0.0141429	0.0151066	0.0151853
0.12702	0.0141105	0.0140742	0.0131104	0.0139033	0.0152488	0.014325	0.0140031	0.0136995	0.0138109	0.0152893	0.0141532	0.0151043	0.0151794
0.12858	0.014943	0.0151825	0.0125288	0.0143582	0.0158094	0.0141597	0.0143351	0.0144144	0.0145853	0.0147201	0.0146965	0.0153479	0.0157919
0.13014	0.0149509	0.0151814	0.0125316	0.014361	0.0158118	0.0141635	0.0143391	0.0144106	0.0145892	0.0147247	0.0147055	0.0153442	0.0157842
0.1317	0.0149452	0.0143979	0.0135187	0.0153593	0.015909	0.0140522	0.0150807	0.0144488	0.0142317	0.013279	0.0149202	0.0139008	0.0153803
0.13326	0.0149529	0.0143983	0.0135189	0.0153586	0.0159114	0.0140558	0.0150825	0.0144454	0.0142372	0.0132871	0.0149289	0.0139009	0.0153732
0.13482	0.0139163	0.0129076	0.0138309	0.0138148	0.0156984	0.0136595	0.014418	0.0142041	0.014444	0.0139772	0.0148474	0.0141056	0.0141302
0.13638	0.0139273	0.0129113	0.0138316	0.0138188	0.0157003	0.0136633	0.0144221	0.0142017	0.0144492	0.0139824	0.0148555	0.0141043	0.0141258
0.13794	0.0149532	0.0133747	0.0143812	0.0139812	0.0145045	0.0131072	0.0146433	0.0145394	0.0152663	0.0141457	0.0138579	0.0145837	0.0140912
0.1395	0.0149608	0.0133767	0.0143813	0.0139844	0.0145079	0.0131117	0.0146454	0.0145356	0.0152692	0.0141507	0.0138675	0.0145813	0.0140867
0.14136	0.014979	0.0142089	0.0149202	0.0150964	0.0131693	0.0128326	0.0137518	0.0141396	0.0147279	0.0137465	0.0129676	0.0145262	0.0150412
0.14322	0.014987	0.0142098	0.0149185	0.0150958	0.0131755	0.0128373	0.0137561	0.0141372	0.0147318	0.013753	0.0129787	0.0145242	0.0150346
0.14508	0.0146558	0.0149475	0.0137947	0.0138234	0.0138828	0.0129674	0.0135264	0.0142904	0.0135795	0.0143115	0.0131776	0.0143274	0.0154059
0.14694	0.0146646	0.0149466	0.0137962	0.0138267	0.0138865	0.0129723	0.0135308	0.0142877	0.0135858	0.0143154	0.0131878	0.0143256	0.0153997
0.1488	0.0149311	0.0141714	0.0138175	0.0136821	0.0144603	0.0138697	0.0141507	0.0145596	0.0137151	0.0133506	0.0138919	0.0142253	0.0159046
0.15066	0.0149381	0.0141727	0.0138181	0.0136848	0.0144627	0.0138726	0.0141533	0.014556	0.0137204	0.0133578	0.0139014	0.0142239	0.0158966
0.15252	0.0140484	0.0137043	0.0139679	0.013924	0.014084	0.0140395	0.0141081	0.0142705	0.0140865	0.0139249	0.014962	0.0146	0.0147892
0.15438	0.0140567	0.0137072	0.0139682	0.0139262	0.0140883	0.0140425	0.0141106	0.0142689	0.0140914	0.0139302	0.0149686	0.0145967	0.0147844
0.15624	0.01283	0.0149221	0.0139128	0.0140992	0.0146973	0.0138042	0.0134535	0.015415	0.0146123	0.0144473	0.0139506	0.0134975	0.0148541
0.1581	0.0128411	0.0149214	0.0139137	0.014101	0.0146994	0.0138079	0.0134573	0.0154106	0.0146165	0.0144511	0.01396	0.0134972	0.0148493
0.15996	0.013627	0.0147418	0.0145639	0.0141028	0.0143952	0.0138662	0.0132455	0.0155928	0.0149769	0.0135926	0.0134691	0.0135742	0.016004
0.16182	0.013636	0.0147423	0.0145631	0.014105	0.0143983	0.0138696	0.0132495	0.0155883	0.0149805	0.0135993	0.0134799	0.0135733	0.0159949
0.16368	0.0148199	0.0142796	0.0142383	0.0143622	0.0140733	0.0138315	0.0136594	0.0149277	0.0148703	0.0140651	0.0145876	0.0142256	0.0142403
0.16554	0.0148265	0.0142814	0.014238	0.0143641	0.0140767	0.013835	0.0136622	0.0149251	0.0148745	0.0140704	0.0145956	0.0142227	0.0142368
0.1674	0.0147729	0.0147702	0.0134375	0.0147763	0.0139103	0.0138596	0.0135987	0.0152149	0.0150802	0.0146354	0.0151427	0.0136781	0.0144243
0.16926	0.0147797	0.014771	0.0134397	0.0147777	0.0139134	0.0138635	0.0136019	0.0152106	0.0150834	0.0146396	0.0151504	0.0136774	0.0144195
0.17112	0.0138349	0.015448	0.0143673	0.0149769	0.0134976	0.0144415	0.0136303	0.0146743	0.0148427	0.0143029	0.0153163	0.014011	0.0153541
0.17298	0.0138437	0.0154465	0.0143665	0.0149773	0.0135021	0.0144438	0.0136338	0.0146703	0.0148462	0.0143092	0.0153233	0.0140096	0.0153469
0.17484	0.0136643	0.0141993	0.014381	0.0140067	0.0142426	0.0143307	0.0142447	0.0132115	0.0143425	0.015294	0.0145537	0.01476	0.0149414
0.1767	0.0136732	0.0142013	0.0143811	0.0140093	0.0142444	0.0143337	0.0142456	0.0132105	0.014346	0.0152982	0.0145634	0.0147568	0.0149358
0.17856	0.0143007	0.0140402	0.0145321	0.0136389	0.0136917	0.0142112	0.013034	0.0131115	0.0133287	0.0159522	0.0153743	0.014278	0.0147875
0.18042	0.0143085	0.0140426	0.0145309	0.0136428	0.0136951	0.0142142	0.013038	0.01311	0.0133338	0.0159547	0.0153814	0.0142761	0.0147821
0.18228	0.015115	0.0154179	0.0135217	0.0149967	0.0133104	0.0141096	0.0125155	0.0138374	0.0130291	0.0149717	0.0156693	0.0137063	0.0148609
0.18414	0.0151209	0.0154166	0.0135229	0.0149976	0.0133153	0.0141123	0.0125204	0.013835	0.0130343	0.0149773	0.0156757	0.0137067	0.0148543
0.186	0.0146424	0.015037	0.0132787	0.0159105	0.0144617	0.0136468	0.0133536	0.0149454	0.0135651	0.0151842	0.0150439	0.0151918	0.0138367
0.18822	0.0146491	0.0150375	0.0132802	0.0159097	0.0144631	0.0136503	0.0133561	0.0149403	0.0135677	0.0151882	0.0150511	0.0151879	0.0138331
0.19044	0.0136148	0.0148151	0.0139471	0.0152081	0.0140695	0.0134824	0.0134363	0.0142803	0.0124462	0.0149899	0.0140984	0.0148943	0.0141958
0.19266	0.0136237	0.0148163	0.0139471	0.0152079	0.0140736	0.0134857	0.0134402	0.0142775	0.0124514	0.0149944	0.0141062	0.0148918	0.0141917
0.19488	0.0138233	0.0153517	0.0142891	0.0131398	0.0149679	0.0132442	0.0145637	0.0139357	0.0119038	0.0146958	0.0129024	0.0142624	0.0156932
0.1971	0.0138302	0.015351	0.0142891	0.0131445	0.01497	0.0132482	0.0145658	0.0139341	0.0119107	0.0147008	0.0129124	0.0142615	0.0156859
0.19932	0.0132069	0.0147952	0.0146085	0.0137831	0.0157275	0.0136694	0.0156299	0.0148995	0.013571	0.0149232	0.0131735	0.0147368	0.0158142
0.20154	0.013216	0.0147969	0.0146074	0.0137853	0.0157278	0.0136723	0.0156293	0.0148945	0.0135738	0.0149275	0.0131819	0.0147339	0.0158073
0.20376	0.0139249	0.0155377	0.0139791	0.0148083	0.0147389	0.0139687	0.0143887	0.0140943	0.0140997	0.0151241	0.0134899	0.0142865	0.0152058
0.20598	0.0139326	0.015537	0.0139805	0.0148073	0.0147412	0.0139715	0.0143914	0.0140926	0.0141025	0.0151274	0.0134973	0.0142851	0.0151997
0.2082	0.0151605	0.0156153	0.0145086	0.0134952	0.0135867	0.0142813	0.0136513	0.014656	0.0139279	0.0144581	0.0133164	0.0143762	0.0142665
0.21042	0.0151653	0.0156141	0.0145089	0.0134976	0.0135916	0.0142831	0.0136537	0.0146515	0.0139315	0.0144627	0.0133248	0.014374	0.0142621
0.21264	0.0146588	0.0144133	0.0154462	0.0128615	0.0143304	0.0137893	0.0124989	0.0139597	0.013944	0.0139827	0.0138262	0.0142577	0.0141557
0.21486	0.0146658	0.0144148	0.0154445	0.0128638	0.0143329	0.013793	0.0125038	0.0139573	0.0139482	0.0139876	0.0138327	0.0142553	0.0141506
0.21708	0.0145766	0.0141248	0.0152657	0.0123163	0.0148583	0.0141231	0.0129166	0.0137927	0.0148542	0.0137762	0.0133373	0.0135529	0.0140255
0.2193	0.0145828	0.0141266	0.0152642	0.0123203	0.0148594	0.0141259	0.0129211	0.0137906	0.0148565	0.0137811	0.0133454	0.0135519	0.01402
0.22152	0.0140898	0.0149734	0.0141153	0.0132405	0.0141634	0.0147232	0.0148353	0.0145143	0.0152368	0.0139432	0.0133063	0.0133297	0.0133455
0.22374	0.0140972	0.0149735	0.0141161	0.0132428	0.0141669	0.0147247	0.0148348	0.0145095	0.0152371	0.0139481	0.0133151	0.0133289	0.0133418
0.22596	0.01428	0.0156785	0.0137295	0.0145624	0.0145541	0.0146334	0.0141462	0.0135204	0.0133291	0.0146212	0.0147801	0.0135712	0.0137062
0.22818	0.0142871	0.0156765	0.0137307	0.0145626	0.0145559	0.0146346	0.0141491	0.0135184	0.0133342	0.0146232	0.0147846	0.0135699	0.0137009
0.2304	0.0150304	0.0146904	0.0143876	0.0150121	0.0143208	0.0134031	0.0141207	0.013176	0.0130218	0.0131753	0.0139161	0.013896	0.0135038
0.23262	0.0150348	0.0146911	0.0143871	0.0150124	0.0143234	0.0134072	0.0141231	0.0131745	0.0130256	0.0131809	0.0139231	0.013895	0.0134987
0.23484	0.0139867	0.0142948	0.0146691	0.0151069	0.0142461	0.0134916	0.0143165	0.01367	0.012707	0.0125906	0.0130372	0.0149709	0.0128111
0.23706	0.013994	0.0142956	0.0146676	0.0151065	0.0142488	0.0134948	0.0143189	0.0136677	0.0127116	0.0125977	0.0130472	0.0149683	0.0128085
0.23928	0.0137777	0.014438	0.0137368	0.0139646	0.0145375	0.0140245	0.0146908	0.0144977	0.0130411	0.014158	0.0149678	0.0157602	0.0138387
0.2415	0.0137847	0.0144377	0.013738	0.0139667	0.0145395	0.0140262	0.014692	0.0144942	0.0130453	0.0141612	0.0149716	0.0157558	0.0138338
0.24414	0.014014	0.014047	0.0140611	0.0134946	0.0146821	0.0137214	0.0143233	0.0150217	0.014003	0.0146047	0.0142602	0.0147485	0.0146029
0.24678	0.0140201	0.0140476	0.0140602	0.0134982	0.0146832	0.0137244	0.014326	0.015018	0.014006	0.0146076	0.014267	0.0147466	0.0145971
0.24942	0.0139683	0.0138362	0.0135783	0.0150518	0.0138694	0.0138504	0.0144749	0.0153352	0.0150211	0.0141472	0.0138765	0.0138473	0.01463
0.25206	0.0139747	0.0138367	0.0135786	0.0150514	0.0138727	0.0138528	0.0144773	0.0153305	0.0150218	0.0141524	0.0138838	0.0138477	0.0146253
0.2547	0.0141771	0.0135482	0.0131746	0.0153013	0.0139686	0.0140908	0.0150174	0.0146118	0.0143109	0.0150553	0.0142156	0.0150818	0.01502
0.25734	0.014183	0.0135496	0.0131762	0.0153005	0.013972	0.0140935	0.0150192	0.0146093	0.0143139	0.0150585	0.0142206	0.0150787	0.0150144
0.25998	0.0143093	0.0141618	0.0140505	0.0141841	0.015289	0.0148586	0.0157559	0.0147518	0.0139434	0.015679	0.0130552	0.0153648	0.0150191
0.26262	0.0143148	0.0141622	0.0140497	0.0141863	0.015289	0.0148591	0.0157564	0.0147474	0.0139476	0.0156813	0.0130633	0.0153613	0.015014
0.26526	0.0140627	0.0148496	0.0140819	0.0142579	0.0150073	0.0144229	0.0158522	0.0136258	0.0150961	0.0154155	0.0132295	0.0144873	0.0150187
0.2679	0.0140689	0.0148484	0.0140819	0.0142585	0.0150078	0.0144245	0.0158519	0.0136237	0.0150968	0.0154187	0.0132364	0.0144859	0.0150137
0.27054	0.0141809	0.0145005	0.014232	0.0137796	0.0136886	0.0137193	0.0146213	0.0129272	0.0147025	0.0151704	0.0137102	0.0143191	0.0150043
0.27318	0.0141872	0.0145009	0.0142319	0.0137813	0.0136924	0.0137219	0.0146242	0.0129269	0.0147048	0.0151741	0.0137166	0.0143173	0.014999
0.27582	0.0148164	0.0145359	0.0145066	0.0135288	0.0139682	0.0133735	0.0146403	0.0141325	0.0143602	0.0153303	0.014314	0.0143252	0.0146202
0.27846	0.014821	0.0145357	0.0145057	0.0135306	0.01397	0.0133764	0.0146416	0.014129	0.0143624	0.0153339	0.0143187	0.0143235	0.0146159
0.2811	0.0147669	0.0145063	0.014225	0.0136096	0.0138696	0.0134117	0.0141868	0.014557	0.0137854	0.0160386	0.0138219	0.0145769	0.0146519
0.28374	0.0147724	0.0145069	0.0142257	0.0136113	0.0138717	0.0134146	0.0141889	0.0145537	0.0137893	0.0160401	0.0138285	0.0145733	0.0146473
0.28638	0.0150829	0.0150648	0.0149448	0.0139908	0.01366	0.0140531	0.0139331	0.0147503	0.0145535	0.0155821	0.0139439	0.0131519	0.0148419
0.28902	0.0150872	0.015063	0.0149439	0.0139919	0.013663	0.0140547	0.0139352	0.0147467	0.014555	0.015584	0.01395	0.013152	0.0148371
0.29166	0.014767	0.0139798	0.0155007	0.0144069	0.0144162	0.014265	0.0138295	0.0146482	0.0146945	0.0143283	0.0144053	0.0130357	0.0150702
0.2943	0.0147721	0.0139812	0.0154986	0.0144076	0.0144178	0.0142664	0.0138318	0.0146453	0.0146946	0.0143314	0.0144097	0.0130355	0.0150646
0.29694	0.014625	0.0140505	0.0149455	0.0148519	0.0151909	0.0140716	0.0140062	0.0148594	0.0128856	0.0126876	0.0136053	0.0138438	0.0145808
0.29958	0.0146299	0.0140524	0.0149449	0.0148517	0.0151913	0.0140741	0.0140084	0.0148554	0.0128906	0.0126935	0.0136122	0.0138421	0.014576
0.30222	0.0144086	0.0158878	0.0146324	0.0145526	0.0152389	0.0146423	0.0146282	0.0143804	0.0133645	0.0126362	0.0139018	0.0145181	0.0138422
0.30486	0.0144129	0.0158853	0.0146317	0.0145531	0.0152387	0.0146435	0.0146288	0.0143779	0.0133672	0.0126426	0.0139078	0.0145162	0.0138384
0.3075	0.0133327	0.0159422	0.0141053	0.014176	0.0139893	0.0149269	0.0145189	0.0145188	0.014081	0.0148585	0.0147517	0.0155	0.013494
0.31068	0.0133396	0.0159405	0.0141053	0.014177	0.0139912	0.0149273	0.0145204	0.0145151	0.0140822	0.0148594	0.0147562	0.0154955	0.0134905
0.31386	0.0136654	0.0151293	0.0138731	0.0139943	0.0129294	0.0142243	0.0147294	0.0138992	0.0139004	0.0150463	0.015155	0.0144575	0.0135989
0.31704	0.013671	0.0151295	0.0138739	0.0139951	0.0129333	0.0142267	0.0147305	0.0138965	0.0139019	0.0150477	0.0151583	0.0144561	0.0135957
0.32022	0.0144854	0.0150134	0.014651	0.0136365	0.0134404	0.0144234	0.0149895	0.0132347	0.0132403	0.0139722	0.0141762	0.0141765	0.0146155
0.3234	0.0144897	0.0150139	0.0146486	0.0136383	0.013443	0.014425	0.0149891	0.0132345	0.013243	0.0139762	0.0141813	0.0141748	0.0146098
0.32658	0.015003	0.0158795	0.013454	0.0140596	0.0146248	0.0148278	0.0139132	0.0149187	0.0129168	0.0138273	0.0131046	0.0139253	0.0144
0.32976	0.0150064	0.0158769	0.0134553	0.0140597	0.0146249	0.0148281	0.0139156	0.0149127	0.0129208	0.0138315	0.0131117	0.013924	0.0143945
0.33294	0.0148294	0.0150135	0.0136112	0.0138286	0.014671	0.0143168	0.0139159	0.0136346	0.0140937	0.0147403	0.0135641	0.0138387	0.0130679
0.33612	0.0148332	0.015013	0.0136124	0.0138291	0.0146716	0.0143182	0.0139179	0.0136323	0.0140951	0.0147419	0.0135699	0.0138382	0.0130667
0.3393	0.0144711	0.0139551	0.0151745	0.0131807	0.0141271	0.0139228	0.0146124	0.0126428	0.0148684	0.0145538	0.0146601	0.0147284	0.0142759
0.34248	0.0144751	0.0139567	0.0151714	0.0131828	0.0141291	0.013925	0.0146115	0.0126427	0.0148689	0.0145562	0.0146637	0.0147262	0.0142707
0.34566	0.0139442	0.0144875	0.0144585	0.0134815	0.0141668	0.0142643	0.0132431	0.0135734	0.0148138	0.0140519	0.0147509	0.0153678	0.0143245
0.34884	0.0139487	0.0144879	0.0144581	0.0134831	0.0141689	0.0142646	0.0132462	0.0135705	0.0148144	0.014055	0.0147545	0.0153653	0.0143199
0.35202	0.0134798	0.0157774	0.0139101	0.0143753	0.0149887	0.0135365	0.0134698	0.0139419	0.0141434	0.0137682	0.0141753	0.0159113	0.0139109
0.3552	0.0134851	0.0157748	0.013911	0.014375	0.0149889	0.0135386	0.0134716	0.0139404	0.014146	0.0137719	0.0141808	0.0159076	0.0139078
0.35838	0.0136384	0.0154075	0.0146287	0.014409	0.0152131	0.0133589	0.0140254	0.0156251	0.014576	0.0142524	0.0149704	0.0154597	0.0144807
0.36156	0.0136436	0.0154059	0.0146278	0.0144094	0.0152133	0.0133615	0.0140259	0.0156198	0.014577	0.0142552	0.0149725	0.0154578	0.0144757
0.36474	0.0145822	0.0143927	0.0151469	0.0144537	0.0149863	0.0142304	0.0137565	0.0155926	0.0147296	0.0149514	0.0138313	0.0156319	0.014225
0.36792	0.0145859	0.0143932	0.015145	0.0144539	0.0149868	0.0142311	0.0137588	0.0155879	0.0147304	0.014952	0.0138353	0.0156285	0.0142211
0.3711	0.0155152	0.0145214	0.0148437	0.014331	0.0145683	0.0146857	0.014708	0.0144318	0.0145604	0.014092	0.012163	0.0147645	0.0141594
0.37428	0.0155167	0.0145202	0.0148425	0.0143317	0.0145687	0.0146857	0.0147089	0.0144299	0.0145615	0.0140954	0.0121705	0.0147622	0.0141555
0.37746	0.0148707	0.0138667	0.0142183	0.0144417	0.0134694	0.0144439	0.0160564	0.0144671	0.014439	0.0142848	0.012912	0.0134732	0.0142254
0.38064	0.014874	0.0138663	0.0142182	0.0144419	0.0134722	0.0144442	0.0160543	0.0144644	0.0144396	0.0142869	0.0129165	0.0134747	0.0142212
0.38382	0.014291	0.0129473	0.0138935	0.0141272	0.0136307	0.013806	0.0154933	0.0145939	0.0137803	0.0142373	0.0133192	0.0151908	0.0140765
0.387	0.0142953	0.0129491	0.0138941	0.0141292	0.0136334	0.0138071	0.0154921	0.0145907	0.0137824	0.0142393	0.0133232	0.0151868	0.014072
0.39078	0.0147145	0.0137227	0.0145213	0.0152241	0.0151861	0.0131096	0.013651	0.0142877	0.0137869	0.0137581	0.0133091	0.0150182	0.0131902
0.39456	0.0147167	0.0137223	0.0145207	0.0152237	0.0151855	0.0131114	0.0136538	0.0142854	0.0137878	0.0137616	0.0133143	0.0150149	0.0131875
0.39834	0.0140664	0.0143105	0.015214	0.0159252	0.0156157	0.0127059	0.013633	0.0143932	0.0133558	0.0143337	0.0145331	0.0137379	0.0130094
0.40212	0.0140696	0.0143089	0.0152124	0.0159232	0.0156141	0.0127087	0.0136351	0.0143906	0.0133579	0.0143355	0.0145351	0.0137376	0.0130077
0.4059	0.0132262	0.0138891	0.0153928	0.0150531	0.0142468	0.0134773	0.0146879	0.0147849	0.0136893	0.0144377	0.0144985	0.0139014	0.0144791
0.40968	0.0132312	0.0138892	0.0153903	0.0150541	0.0142488	0.0134787	0.0146873	0.0147815	0.0136908	0.0144401	0.0145003	0.0138993	0.0144727
0.41346	0.0137287	0.0140113	0.0143018	0.0152381	0.014205	0.0145275	0.0145854	0.0147501	0.014438	0.0150404	0.0130995	0.0135973	0.0132244
0.41724	0.0137314	0.0140113	0.0143025	0.0152368	0.0142069	0.0145272	0.0145855	0.0147468	0.0144373	0.0150416	0.0131041	0.0135964	0.0132224
0.42102	0.0134615	0.0147091	0.0147947	0.0142159	0.0153247	0.0147923	0.0143158	0.0144741	0.0137069	0.0152718	0.0125798	0.0139219	0.0134124
0.4248	0.0134656	0.0147081	0.0147931	0.0142173	0.0153232	0.0147914	0.0143168	0.0144715	0.0137085	0.0152716	0.0125845	0.0139197	0.01341
0.42858	0.0140774	0.0154176	0.0146173	0.0141834	0.0146199	0.0140182	0.0147036	0.0145314	0.0137394	0.0138009	0.0126439	0.0137936	0.0147274
0.43236	0.0140803	0.0154149	0.0146154	0.0141836	0.0146206	0.0140195	0.0147027	0.014528	0.0137403	0.0138043	0.0126485	0.0137918	0.014721
0.43614	0.0149154	0.014707	0.0133178	0.0138798	0.0141458	0.0140837	0.0139711	0.0140948	0.0137234	0.0136372	0.0134113	0.0135267	0.0134467
0.43992	0.0149154	0.0147059	0.0133189	0.0138811	0.014147	0.0140838	0.0139717	0.0140921	0.0137237	0.0136398	0.0134144	0.0135255	0.0134436
0.4437	0.0134062	0.013948	0.0133494	0.0142986	0.0141805	0.0137399	0.0134476	0.0135806	0.013179	0.0138736	0.0139588	0.0135896	0.0124242
0.44748	0.01341	0.0139483	0.0133495	0.0142988	0.0141817	0.01374	0.0134489	0.0135786	0.0131812	0.0138764	0.0139601	0.0135887	0.0124226
0.45126	0.0127342	0.0142405	0.013645	0.0147576	0.0147654	0.0126772	0.0135827	0.0135566	0.0138508	0.0148492	0.0128667	0.0142231	0.0124917
0.45504	0.0127394	0.0142395	0.0136452	0.014757	0.0147653	0.0126799	0.0135836	0.0135549	0.0138509	0.0148498	0.0128708	0.0142209	0.0124899
0.45882	0.014226	0.0142976	0.0146202	0.014644	0.0149284	0.0131936	0.014024	0.0143735	0.013897	0.0151012	0.0125922	0.0144567	0.0132941
0.4626	0.0142271	0.0142963	0.0146191	0.0146436	0.0149283	0.0131953	0.014024	0.0143694	0.0138981	0.0151009	0.0125969	0.0144546	0.0132904
0.46638	0.0144943	0.0139714	0.0156553	0.0141867	0.0149577	0.0147747	0.0142179	0.0138256	0.014405	0.0138429	0.0135397	0.0146863	0.013264
0.47016	0.0144947	0.0139711	0.0156515	0.014187	0.0149577	0.0147724	0.014218	0.0138227	0.014405	0.0138461	0.0135418	0.0146844	0.0132618
0.47394	0.0131892	0.0141688	0.0144907	0.0138912	0.0151217	0.0141111	0.0145358	0.0129512	0.014697	0.0142414	0.0136143	0.015208	0.0139751
0.47772	0.013193	0.0141672	0.0144901	0.0138926	0.0151206	0.014111	0.0145351	0.0129509	0.0146969	0.0142424	0.0136171	0.0152041	0.0139716
0.4815	0.0133111	0.0137234	0.0138433	0.0147054	0.0143755	0.0132413	0.0144032	0.0139989	0.0149604	0.0141969	0.0138048	0.0141793	0.0145585
0.486	0.013313	0.0137224	0.0138429	0.0147044	0.0143762	0.0132425	0.0144026	0.0139959	0.0149594	0.014198	0.0138071	0.0141787	0.0145545
0.4905	0.0128789	0.0129656	0.0135281	0.0145485	0.0141491	0.0131154	0.0138565	0.0148477	0.0144449	0.0138961	0.0137303	0.0145056	0.0146721
0.495	0.0128823	0.0129665	0.0135282	0.0145489	0.0141487	0.0131159	0.0138573	0.0148429	0.0144448	0.0138979	0.0137328	0.0145035	0.0146681
0.4995	0.0132923	0.0135352	0.013802	0.0148349	0.0131048	0.012781	0.0141075	0.0140664	0.0138024	0.0139269	0.0136964	0.0147281	0.0143771
0.504	0.0132946	0.0135343	0.0138015	0.0148347	0.0131072	0.012782	0.0141068	0.0140626	0.0138032	0.0139279	0.0136993	0.0147251	0.0143736
0.5085	0.0137244	0.0138771	0.0142558	0.0152168	0.013597	0.0127159	0.0137226	0.0120203	0.0136008	0.0134931	0.0140996	0.0138634	0.0138763
0.513	0.0137258	0.0138762	0.0142535	0.0152161	0.0135981	0.012718	0.0137231	0.0120219	0.0136014	0.0134957	0.0141014	0.0138626	0.0138737
0.5175	0.0136198	0.0142669	0.0133214	0.015378	0.0147868	0.0141316	0.0137847	0.0132916	0.013657	0.0142599	0.0141346	0.0138532	0.0137016
0.522	0.0136224	0.0142646	0.0133221	0.0153767	0.0147858	0.0141305	0.0137843	0.01329	0.0136583	0.0142595	0.0141366	0.0138524	0.0136987
0.5265	0.0143489	0.013603	0.0136149	0.0148367	0.0151069	0.0145107	0.013518	0.0152112	0.0148604	0.0135058	0.0142175	0.0146268	0.0132554
0.531	0.0143487	0.0136024	0.0136147	0.0148366	0.0151057	0.0145088	0.0135181	0.0152053	0.0148581	0.0135075	0.0142192	0.0146234	0.013254
0.5355	0.0135055	0.0132741	0.0143462	0.0146536	0.0148089	0.0132878	0.0132258	0.014369	0.0139627	0.0130045	0.0141108	0.0138736	0.0137992
0.54	0.0135083	0.0132744	0.0143453	0.014654	0.0148086	0.0132894	0.0132265	0.0143662	0.013963	0.0130076	0.0141127	0.0138727	0.0137965
0.5445	0.0138516	0.0139778	0.0152056	0.015291	0.0147562	0.0135446	0.0134807	0.0136891	0.0133357	0.0140446	0.013965	0.0139286	0.014318
0.549	0.0138526	0.0139758	0.0152028	0.0152892	0.0147559	0.0135451	0.0134806	0.0136873	0.0133386	0.0140454	0.0139673	0.0139276	0.0143144
0.5535	0.0136721	0.0135229	0.0147521	0.0148202	0.0148869	0.0142771	0.0135767	0.0137607	0.0153582	0.0148582	0.0142842	0.0147173	0.0139811
0.558	0.013674	0.0135231	0.0147513	0.0148193	0.0148857	0.014276	0.0135771	0.0137583	0.0153554	0.0148583	0.0142858	0.0147142	0.0139792
0.5625	0.0138158	0.0141506	0.0150379	0.0140353	0.0144476	0.0140319	0.014342	0.0138524	0.015256	0.0155104	0.0147121	0.0145159	0.0144489
0.567	0.0138183	0.0141498	0.0150361	0.0140354	0.0144475	0.0140315	0.014341	0.0138492	0.0152549	0.0155095	0.0147125	0.0145141	0.0144463
0.5715	0.0153521	0.0153215	0.015076	0.0135727	0.0145042	0.0134544	0.0147707	0.0132082	0.0148998	0.0154624	0.0141609	0.0145589	0.015252
0.576	0.0153503	0.0153176	0.015073	0.0135732	0.0145027	0.0134565	0.0147686	0.0132067	0.0148998	0.0154609	0.0141627	0.0145559	0.0152471
0.5805	0.0147097	0.014237	0.0135275	0.0135916	0.0134409	0.0150006	0.0141219	0.0131539	0.0153605	0.0139244	0.0139095	0.0134952	0.0142648
0.585	0.0147097	0.014236	0.0135278	0.0135918	0.0134415	0.0149989	0.0141215	0.0131527	0.015359	0.0139256	0.0139117	0.0134954	0.0142625
0.5895	0.0134307	0.0133666	0.0130128	0.0139354	0.0129255	0.0157103	0.01375	0.0139746	0.0153361	0.0128319	0.0143941	0.0140947	0.0137154
0.594	0.0134332	0.013368	0.0130134	0.0139346	0.0129274	0.0157072	0.0137494	0.0139721	0.015335	0.0128352	0.0143952	0.0140933	0.0137141
0.59934	0.013515	0.014676	0.0134974	0.0139207	0.0141758	0.0146414	0.0131675	0.014865	0.0153673	0.0139282	0.0149387	0.0150139	0.0142153
0.60468	0.0135164	0.0146741	0.0134975	0.01392	0.0141737	0.0146403	0.0131682	0.0148608	0.0153654	0.0139281	0.0149385	0.0150104	0.0142123
0.61002	0.0138229	0.0154827	0.0146337	0.0137066	0.0138491	0.0132363	0.013405	0.014506	0.0146539	0.0142658	0.0145513	0.0144541	0.0141325
0.61536	0.0138239	0.0154798	0.014632	0.013706	0.0138487	0.013238	0.0134053	0.0145027	0.0146531	0.0142653	0.0145516	0.0144523	0.0141293
0.6207	0.0142852	0.0152842	0.0153785	0.0135121	0.0136851	0.0136205	0.0142475	0.0137079	0.013988	0.0138729	0.0136425	0.014132	0.0131449
0.62604	0.014286	0.0152822	0.015376	0.0135123	0.0136849	0.0136206	0.0142457	0.0137068	0.013988	0.0138728	0.0136451	0.0141312	0.0131442
0.63138	0.0152101	0.0148836	0.0154857	0.0141131	0.0138922	0.0143748	0.0139152	0.014323	0.0138593	0.0131044	0.0141646	0.0149572	0.0133422
0.63672	0.0152086	0.0148827	0.0154833	0.0141101	0.0138904	0.0143722	0.0139154	0.0143191	0.0138589	0.0131053	0.0141653	0.0149534	0.0133411
0.64206	0.0147496	0.0150221	0.0151726	0.0125014	0.0128887	0.0131498	0.0145985	0.0135662	0.0139139	0.0124642	0.0146227	0.0139943	0.0143499
0.6474	0.0147496	0.0150205	0.0151705	0.0125023	0.0128901	0.0131505	0.0145975	0.0135644	0.013913	0.0124665	0.0146224	0.013992	0.014346
0.65274	0.014295	0.0151846	0.0145703	0.0118128	0.0136456	0.0129288	0.0155277	0.013334	0.0137412	0.0131077	0.0143213	0.0122494	0.0137528
0.65808	0.0142959	0.0151832	0.014569	0.011814	0.0136444	0.01293	0.0155241	0.0133324	0.0137406	0.0131078	0.0143214	0.0122515	0.0137514
0.66342	0.0147106	0.0157381	0.0139764	0.0118918	0.0138669	0.014201	0.0144488	0.0135255	0.0135698	0.0130721	0.0136623	0.0134783	0.0138464
0.66876	0.0147099	0.0157352	0.0139751	0.0118927	0.0138652	0.0141986	0.0144482	0.0135228	0.0135691	0.0130735	0.0136641	0.0134775	0.0138447
0.6741	0.0146358	0.0155841	0.0130196	0.012523	0.0131104	0.0138765	0.0139512	0.0129922	0.0133006	0.01394	0.0143444	0.0151804	0.0143467
0.67944	0.0146349	0.0155811	0.0130207	0.0125236	0.0131109	0.0138753	0.0139507	0.0129921	0.0133016	0.0139403	0.014344	0.0151756	0.014344
0.68478	0.0139542	0.0144619	0.0138587	0.0139004	0.0134097	0.0131741	0.0137611	0.0142527	0.0147488	0.0151744	0.0143711	0.0142174	0.0142818
0.69012	0.0139541	0.0144609	0.0138578	0.0138977	0.0134092	0.0131742	0.0137608	0.0142497	0.0147462	0.0151719	0.0143695	0.0142168	0.0142793
0.69546	0.0131267	0.013942	0.0150024	0.0134605	0.0138639	0.0131327	0.0140117	0.0149238	0.0150276	0.014584	0.0125228	0.0145379	0.0138715
0.7008	0.0131283	0.013941	0.0149984	0.0134602	0.0138626	0.0131329	0.0140113	0.0149201	0.0150246	0.0145831	0.0125264	0.0145365	0.01387
0.70614	0.0136402	0.0136205	0.0137777	0.0134444	0.0140226	0.0138453	0.0147542	0.0147712	0.0139696	0.0134738	0.0135563	0.0153551	0.0138552
0.71148	0.0136397	0.0136196	0.0137775	0.0134439	0.0140213	0.0138437	0.0147514	0.014768	0.0139697	0.0134748	0.0135562	0.0153511	0.0138534
0.71682	0.013578	0.0133689	0.0137402	0.0137193	0.0139282	0.0137353	0.0139497	0.0141914	0.0144946	0.013107	0.0140085	0.0143427	0.0139036
0.72216	0.0135782	0.0133688	0.0137401	0.0137187	0.0139273	0.0137345	0.0139498	0.0141897	0.0144925	0.0131094	0.0140072	0.0143421	0.0139021
0.7275	0.0137643	0.0138841	0.014983	0.0141654	0.0141096	0.0137082	0.0143641	0.0143427	0.0144376	0.0147617	0.0130095	0.0145379	0.0142035
0.73386	0.0137644	0.0138832	0.0149784	0.0141635	0.0141085	0.013708	0.0143634	0.0143405	0.0144351	0.0147609	0.0130124	0.014536	0.0142014
0.74022	0.0142772	0.0147228	0.0132735	0.0136572	0.0144012	0.0145441	0.0153948	0.0147005	0.0133864	0.0162033	0.0148154	0.014541	0.0142904
0.74658	0.0142764	0.0147208	0.0132731	0.0136571	0.0143993	0.0145416	0.0153913	0.0146968	0.0133867	0.0161996	0.0148126	0.0145393	0.0142885
0.75294	0.0147326	0.0153912	0.0122254	0.0138309	0.0141385	0.0142766	0.0147707	0.0137067	0.0138483	0.0153168	0.0144435	0.0145056	0.014313
0.7593	0.0147315	0.0153885	0.0122273	0.013831	0.0141378	0.0142746	0.0147697	0.0137057	0.0138468	0.0153156	0.0144421	0.0145039	0.0143107
0.76566	0.0152087	0.0157727	0.0135862	0.0151058	0.01459	0.0132984	0.0149486	0.0137876	0.0140317	0.0142871	0.0132314	0.014646	0.0138685
0.77202	0.0152065	0.0157692	0.0135837	0.0151024	0.0145873	0.0132985	0.0149461	0.0137864	0.0140301	0.0142881	0.0132329	0.0146441	0.0138676
0.77838	0.0149755	0.0151852	0.0134226	0.0145337	0.0139304	0.0132595	0.0145076	0.0147127	0.0141832	0.0148113	0.0136689	0.0147318	0.0139961
0.78474	0.0149744	0.0151823	0.0134218	0.0145318	0.0139291	0.0132597	0.0145056	0.0147087	0.0141818	0.01481	0.0136688	0.0147294	0.0139947
0.7911	0.0150501	0.0139335	0.0136641	0.0133002	0.013233	0.0143378	0.0136616	0.0139882	0.0146245	0.0149328	0.0144135	0.0142649	0.0141922
0.79746	0.0150474	0.0139332	0.013663	0.0133007	0.013233	0.0143356	0.013661	0.0139873	0.0146221	0.014931	0.0144122	0.0142637	0.0141906
0.80382	0.0139372	0.0140933	0.0142591	0.0132159	0.0135544	0.0145687	0.0135181	0.0145367	0.0147361	0.0141563	0.0146664	0.0143774	0.01446
0.81018	0.0139372	0.0140909	0.0142563	0.0132164	0.0135533	0.0145661	0.013517	0.0145344	0.0147339	0.014155	0.0146644	0.0143756	0.0144582
0.81654	0.0138128	0.0134335	0.0136535	0.014283	0.0138123	0.013785	0.0134838	0.0151602	0.0149593	0.0127313	0.0141408	0.0145223	0.0145868
0.8229	0.0138115	0.013432	0.0136529	0.0142806	0.0138111	0.0137846	0.0134824	0.0151558	0.0149556	0.0127333	0.0141397	0.0145201	0.0145847
0.82926	0.0134314	0.0125312	0.0138363	0.0141077	0.0143146	0.0138164	0.0134133	0.0139274	0.0139274	0.0132333	0.0136713	0.014383	0.0143955
0.83562	0.0134311	0.012533	0.0138347	0.014106	0.0143124	0.0138157	0.0134123	0.013927	0.0139259	0.0132336	0.0136701	0.0143811	0.0143942
0.84198	0.0137008	0.0146073	0.0138363	0.0134583	0.0144187	0.0144424	0.0137595	0.0145095	0.0132265	0.0143015	0.0127612	0.0142011	0.0146055
0.84834	0.0136994	0.0146024	0.0138349	0.0134578	0.014416	0.0144398	0.013757	0.014507	0.0132257	0.0142998	0.0127614	0.0141983	0.0146029
0.8547	0.0139105	0.0136429	0.0137334	0.0131929	0.0136691	0.0138831	0.0131412	0.0149517	0.0131832	0.014611	0.012488	0.0128321	0.013869
0.86106	0.0139078	0.0136415	0.0137328	0.013193	0.0136682	0.0138825	0.0131401	0.0149479	0.0131821	0.0146091	0.0124888	0.0128327	0.013868
0.86742	0.012784	0.0129888	0.0144994	0.0137552	0.0134407	0.014048	0.0127594	0.0139334	0.0136814	0.0143751	0.0133804	0.0130043	0.01336
0.87378	0.0127843	0.0129891	0.0144971	0.0137543	0.0134395	0.0140479	0.012759	0.013932	0.0136792	0.0143737	0.0133792	0.0130038	0.01336
0.88014	0.013052	0.014055	0.0148151	0.0144811	0.0131893	0.015831	0.0131683	0.0134218	0.0139762	0.0140326	0.0140751	0.013581	0.0138138
0.8865	0.0130509	0.0140515	0.0148121	0.0144788	0.0131892	0.0158261	0.0131664	0.0134219	0.0139729	0.014032	0.0140725	0.0135796	0.0138124
0.89406	0.0134469	0.0132094	0.0141953	0.0144146	0.0140542	0.0150993	0.0129962	0.01481	0.0131681	0.0143933	0.0136819	0.0139324	0.0138759
0.90162	0.0134443	0.0132094	0.0141934	0.0144128	0.0140526	0.0150962	0.0129958	0.0148062	0.013167	0.0143908	0.0136801	0.0139317	0.0138744
0.90918	0.0125458	0.0138212	0.0134671	0.0140838	0.01501	0.0133777	0.0137445	0.0146758	0.013077	0.0135409	0.01284	0.0151165	0.0136058
0.91674	0.0125466	0.0138196	0.013466	0.0140821	0.0150062	0.0133782	0.0137419	0.0146719	0.0130756	0.0135396	0.0128405	0.0151135	0.0136059
0.9243	0.0137268	0.0146586	0.013074	0.0134081	0.0144406	0.0135351	0.0136559	0.0128226	0.0133093	0.0123343	0.0136451	0.0155712	0.0145102
0.93186	0.0137256	0.0146553	0.0130735	0.0134075	0.0144394	0.0135344	0.0136553	0.0128242	0.013307	0.0123354	0.0136436	0.0155676	0.014508
0.93942	0.0157436	0.014358	0.0133016	0.0130347	0.014867	0.0143882	0.0148532	0.0140881	0.0130172	0.0126644	0.0143544	0.0148097	0.0146597
0.94698	0.0157373	0.0143563	0.0132999	0.0130347	0.0148642	0.0143857	0.0148496	0.0140857	0.0130172	0.012664	0.0143509	0.0148078	0.0146567
0.95454	0.014442	0.0145647	0.0130933	0.0134605	0.0148772	0.0145071	0.0148337	0.0149568	0.0146354	0.0131871	0.0133944	0.0141748	0.0132124
0.9621	0.0144395	0.0145624	0.0130924	0.0134595	0.0148734	0.0145039	0.0148299	0.0149525	0.0146318	0.0131855	0.013394	0.0141738	0.0132126
0.96966	0.0132572	0.0145856	0.0132649	0.0139906	0.0133733	0.0134285	0.0133618	0.0137505	0.0155151	0.0130425	0.0137109	0.0142925	0.0126553
0.97722	0.0132562	0.0145825	0.0132636	0.0139887	0.0133728	0.0134284	0.0133629	0.0137495	0.0155097	0.013042	0.0137086	0.0142901	0.0126564
0.98478	0.0128597	0.0135048	0.0136019	0.0139516	0.0130183	0.013835	0.0148597	0.0133755	0.0142636	0.0133611	0.0134075	0.0135813	0.0135013
0.99234	0.0128588	0.0135049	0.0135993	0.0139494	0.0130181	0.0138327	0.0148561	0.0133754	0.0142616	0.0133607	0.0134064	0.0135798	0.0135006
0.9999	0.0132294	0.0141556	0.0127974	0.0130894	0.0139499	0.0136937	0.0152606	0.0144012	0.0138143	0.0145501	0.0135982	0.0125901	0.01427
1.00746	0.0132281	0.0141542	0.0127968	0.0130895	0.013947	0.0136929	0.0152554	0.0143988	0.0138128	0.014547	0.0135969	0.0125915	0.0142681
1.01502	0.0143705	0.0152814	0.012702	0.0132992	0.0138484	0.0146284	0.0130752	0.0150678	0.014349	0.0144166	0.0143508	0.0138907	0.0141504
1.02258	0.0143668	0.0152774	0.0127016	0.0132991	0.0138463	0.0146247	0.013076	0.0150641	0.0143456	0.0144142	0.0143479	0.0138889	0.0141487
1.03014	0.0145219	0.0148421	0.0134631	0.0144377	0.0134576	0.0142065	0.0134841	0.0144157	0.0142232	0.0136718	0.0145041	0.0148569	0.0134595
1.0377	0.0145183	0.014841	0.0134608	0.014435	0.013457	0.0142025	0.0134827	0.0144138	0.01422	0.0136718	0.0145009	0.0148531	0.0134596
1.04526	0.0140622	0.015795	0.0135347	0.0144187	0.0143673	0.0118434	0.0142361	0.0139808	0.0136184	0.0143523	0.0138654	0.013997	0.0134795
1.05282	0.0140594	0.0157904	0.013533	0.0144172	0.014365	0.0118453	0.0142324	0.0139797	0.0136165	0.0143508	0.0138639	0.0139957	0.0134788
1.06038	0.0136379	0.0149509	0.0135941	0.014613	0.0153428	0.0123263	0.0134354	0.0144038	0.0138163	0.015355	0.0139443	0.0134462	0.0132819
1.06794	0.0136358	0.0149481	0.0135924	0.014611	0.0153381	0.012326	0.0134349	0.0144016	0.0138131	0.0153517	0.0139425	0.0134461	0.0132824
1.0755	0.0137576	0.0137062	0.0136285	0.0146599	0.0144262	0.0135944	0.0141788	0.0146678	0.0135401	0.0153846	0.0145367	0.0141134	0.0140116
1.0845	0.0137546	0.0137059	0.0136264	0.0146578	0.0144246	0.0135924	0.0141758	0.0146642	0.0135372	0.0153809	0.0145329	0.014111	0.0140099
1.0935	0.0136333	0.013944	0.0132659	0.0142812	0.014422	0.014767	0.0141907	0.0135242	0.0130041	0.0141405	0.0139642	0.0137766	0.0137618
1.1025	0.0136299	0.0139422	0.0132645	0.01428	0.0144195	0.0147628	0.014189	0.0135231	0.0130023	0.01414	0.0139622	0.0137753	0.0137611
1.1115	0.0127736	0.0141692	0.0130126	0.0143959	0.0144303	0.0143359	0.0150028	0.012746	0.0131852	0.0142456	0.0138051	0.0134951	0.0133604
1.1205	0.012772	0.0141672	0.013012	0.0143945	0.0144273	0.0143328	0.0149991	0.0127466	0.0131821	0.0142443	0.0138029	0.0134945	0.0133604
1.1295	0.0126737	0.0143709	0.01356	0.0147586	0.0138464	0.0132788	0.0150505	0.0136523	0.0126924	0.0149632	0.0139343	0.0138665	0.0132307
1.1385	0.0126723	0.0143685	0.0135579	0.0147555	0.0138439	0.0132793	0.0150464	0.0136511	0.0126903	0.0149602	0.0139327	0.0138642	0.0132307
1.1475	0.0136265	0.0144596	0.0135753	0.0138762	0.0127472	0.0147172	0.0139003	0.0150573	0.0124505	0.0149159	0.0150272	0.0131554	0.0132243
1.1565	0.0136232	0.0144571	0.0135736	0.0138758	0.0127472	0.0147128	0.0138989	0.015053	0.0124496	0.014913	0.0150227	0.0131559	0.0132252
1.1655	0.0141231	0.0142234	0.013638	0.0141706	0.0132922	0.0141928	0.0136821	0.0145655	0.0136187	0.0143807	0.014809	0.0139687	0.0141355
1.1745	0.0141189	0.0142208	0.0136367	0.0141682	0.0132912	0.0141912	0.01368	0.0145625	0.0136149	0.0143786	0.0148053	0.0139668	0.014134
1.1835	0.0136397	0.0134547	0.0141476	0.0136071	0.0147944	0.0146373	0.0136588	0.013405	0.0138738	0.0138954	0.014134	0.0142111	0.0139861
1.1925	0.0136378	0.0134547	0.0141447	0.0136059	0.0147899	0.0146339	0.0136569	0.0134041	0.0138703	0.0138937	0.0141319	0.0142091	0.0139864
1.2015	0.0146293	0.0146252	0.0136826	0.0130151	0.0145619	0.0144398	0.0141598	0.0129043	0.0138823	0.013649	0.0144327	0.0138788	0.0146502
1.2105	0.0146248	0.014622	0.0136809	0.0130159	0.0145597	0.0144361	0.0141561	0.0129029	0.0138794	0.0136479	0.0144291	0.0138787	0.0146492
1.2195	0.0148574	0.0151143	0.0132005	0.0143835	0.015038	0.0130791	0.0134321	0.0120653	0.0142132	0.0141909	0.0144074	0.0147771	0.0150896
1.2285	0.0148522	0.0151097	0.0131997	0.0143813	0.0150338	0.013079	0.01343	0.0120665	0.0142092	0.0141889	0.0144037	0.0147741	0.0150874
1.2375	0.0138061	0.0136755	0.0134516	0.0153235	0.0143251	0.0137054	0.0128446	0.0131458	0.0138869	0.0150043	0.0140661	0.0143497	0.0141446
1.2465	0.0138032	0.0136739	0.0134498	0.0153192	0.0143222	0.0137023	0.0128447	0.0131446	0.0138839	0.0149998	0.0140618	0.0143489	0.0141448
1.2555	0.0133355	0.0127563	0.0133242	0.0143184	0.0132851	0.0135614	0.0145389	0.0143224	0.0139168	0.0139153	0.0127224	0.0146574	0.0137454
1.2645	0.0133332	0.0127566	0.0133228	0.0143171	0.0132852	0.0135591	0.0145343	0.0143184	0.0139132	0.0139139	0.0127208	0.0146561	0.0137462
1.2735	0.0138106	0.0137019	0.0133397	0.0139479	0.0145792	0.0134226	0.0144506	0.013325	0.0136485	0.0138654	0.0125626	0.0154625	0.0141163
1.2825	0.013807	0.0136996	0.0133389	0.0139467	0.0145751	0.0134203	0.0144466	0.0133245	0.0136452	0.0138637	0.0125608	0.0154588	0.0141161
1.2915	0.0142621	0.0143005	0.0141096	0.0141019	0.0144766	0.0133991	0.0131599	0.0133256	0.0132429	0.0144605	0.0132322	0.0145557	0.0143982
1.3005	0.0142569	0.0142972	0.0141063	0.0141001	0.0144734	0.0133972	0.013159	0.0133254	0.0132404	0.0144562	0.0132278	0.0145544	0.0143976
1.31124	0.0134039	0.0138602	0.0134988	0.0141836	0.0139959	0.0137517	0.0133394	0.0145754	0.0132796	0.0133263	0.0125706	0.0138201	0.0143656
1.32198	0.0134009	0.0138584	0.0134977	0.0141812	0.0139943	0.0137482	0.013338	0.0145721	0.0132766	0.0133252	0.0125687	0.0138198	0.0143644
1.33272	0.0130756	0.0138985	0.0134139	0.0136738	0.0147406	0.0131123	0.0145549	0.0144058	0.0133338	0.0133948	0.0129945	0.0138682	0.0132225
1.34346	0.0130724	0.0138964	0.0134128	0.0136727	0.014736	0.0131109	0.0145509	0.0144038	0.0133308	0.013393	0.0129909	0.0138679	0.0132246
1.3542	0.012927	0.0140557	0.0138284	0.013768	0.013659	0.0133983	0.0148042	0.0141667	0.0134834	0.0140254	0.0130943	0.0146574	0.0136863
1.36494	0.0129244	0.014053	0.0138266	0.013767	0.0136576	0.0133959	0.0147989	0.0141646	0.0134806	0.0140215	0.0130903	0.0146554	0.0136875
1.37568	0.0135166	0.0137311	0.0142726	0.0146369	0.0136726	0.0138156	0.0128426	0.0135772	0.0139817	0.0133351	0.0125101	0.0148301	0.0150167
1.38642	0.0135128	0.0137297	0.01427	0.014633	0.0136715	0.0138118	0.0128424	0.0135759	0.0139779	0.0133329	0.012508	0.0148287	0.0150149
1.39716	0.0140747	0.0140758	0.014355	0.0137848	0.0152735	0.0130519	0.0129258	0.0130056	0.0141456	0.01286	0.0128931	0.015288	0.0148392
1.4079	0.01407	0.0140736	0.0143524	0.0137834	0.015268	0.0130504	0.0129257	0.0130063	0.014142	0.0128584	0.0128894	0.0152853	0.0148394
1.41864	0.014036	0.0145146	0.0140286	0.0134843	0.0146223	0.0132026	0.0151479	0.0141682	0.0142795	0.0129566	0.0127927	0.014941	0.0152522
1.42938	0.014032	0.0145123	0.0140262	0.0134825	0.0146189	0.0132005	0.0151418	0.0141657	0.0142753	0.0129546	0.0127903	0.0149388	0.0152511
1.44012	0.0143007	0.0152103	0.0133251	0.0130905	0.0136083	0.0137193	0.0145064	0.0143964	0.0139954	0.0133061	0.0135707	0.0141933	0.0151428
1.45086	0.0142954	0.0152064	0.0133242	0.0130888	0.0136073	0.0137158	0.0145035	0.0143941	0.0139921	0.0133039	0.0135672	0.0141932	0.0151418
1.4616	0.0136566	0.0150137	0.0134676	0.0121971	0.0143743	0.0134426	0.0142439	0.0140915	0.0141232	0.0140083	0.0147011	0.0149448	0.0143956
1.47234	0.013653	0.0150099	0.0134654	0.0121976	0.0143709	0.0134396	0.0142414	0.0140896	0.0141192	0.0140042	0.0146955	0.0149413	0.0143958
1.48308	0.0135534	0.013838	0.0131099	0.0128886	0.0147307	0.0128776	0.0145738	0.0134801	0.0138199	0.013543	0.0145813	0.0139259	0.0137642
1.49382	0.0135497	0.0138365	0.013108	0.0128886	0.0147266	0.0128763	0.0145697	0.013479	0.0138157	0.01354	0.0145763	0.0139239	0.0137654
1.50456	0.0139872	0.0132678	0.0123025	0.0149277	0.0142814	0.0135181	0.0139603	0.0129369	0.0126967	0.0127753	0.0138289	0.0120015	0.0139832
1.5153	0.0139826	0.0132674	0.0123029	0.0149225	0.0142779	0.0135144	0.0139584	0.0129372	0.0126955	0.0127741	0.0138259	0.0120042	0.0139838
1.52604	0.0141424	0.014172	0.013128	0.0142825	0.0134526	0.0130931	0.0144063	0.013476	0.0132298	0.0132926	0.0142085	0.0131194	0.0144924
1.53678	0.014137	0.0141697	0.0131259	0.0142802	0.0134504	0.0130906	0.0144019	0.0134748	0.0132272	0.0132897	0.0142045	0.0131185	0.0144909
1.54752	0.0134057	0.0150864	0.0134026	0.0136265	0.0131337	0.012713	0.0136079	0.0137983	0.0143037	0.0135735	0.0148319	0.0140767	0.0133706
1.55826	0.013402	0.0150816	0.0134004	0.0136253	0.0131319	0.0127115	0.0136059	0.0137979	0.0143	0.0135703	0.0148251	0.0140739	0.013372
1.569	0.0131207	0.0140056	0.0132473	0.0138083	0.0136037	0.0131456	0.0136412	0.0150032	0.0154736	0.013457	0.0131216	0.0135449	0.013147
1.58178	0.0131171	0.014004	0.0132459	0.0138065	0.0136006	0.0131431	0.0136384	0.0150001	0.015467	0.0134542	0.0131193	0.013544	0.013148
1.59456	0.0132578	0.0136723	0.0135104	0.0140824	0.0136722	0.013616	0.0137799	0.0151271	0.0144496	0.0133809	0.0129751	0.0134033	0.0131233
1.60734	0.0132543	0.0136712	0.0135085	0.0140795	0.0136694	0.013613	0.0137766	0.0151237	0.014446	0.013378	0.0129725	0.0134016	0.0131243
1.62012	0.0140783	0.0144434	0.0137604	0.0135277	0.0138101	0.0137794	0.0135491	0.0136862	0.0139193	0.0132812	0.0139966	0.0125147	0.0132085
1.6329	0.0140731	0.0144406	0.0137582	0.013526	0.0138072	0.0137761	0.0135468	0.0136861	0.013917	0.013279	0.0139909	0.0125153	0.0132097
1.64568	0.0143067	0.0151005	0.0138274	0.0129849	0.014068	0.0135194	0.0140302	0.0134007	0.0149291	0.0139216	0.0134422	0.0126754	0.0137046
1.65846	0.0143013	0.0150964	0.0138251	0.0129844	0.0140651	0.013518	0.0140262	0.0134005	0.0149232	0.0139174	0.0134392	0.0126761	0.0137051
1.67124	0.0140689	0.0145097	0.0135986	0.0135314	0.0147555	0.0148643	0.0136823	0.0137987	0.0142085	0.013527	0.014116	0.0140809	0.0141201
1.68402	0.0140642	0.0145059	0.0135964	0.0135305	0.014751	0.014859	0.0136784	0.0137972	0.0142048	0.0135239	0.014111	0.0140788	0.0141205
1.6968	0.0139184	0.012723	0.0129926	0.0150738	0.0145162	0.0144661	0.0124391	0.0137101	0.0138677	0.0130654	0.014302	0.0145931	0.0146857
1.70958	0.0139135	0.0127243	0.0129918	0.0150691	0.0145122	0.0144621	0.0124383	0.0137087	0.0138635	0.0130639	0.0142967	0.0145906	0.0146849
1.72236	0.0134557	0.0140566	0.0131685	0.0145697	0.0137467	0.0133709	0.012874	0.0132116	0.0131065	0.0139682	0.0137972	0.0140312	0.0144949
1.73514	0.0134525	0.0140535	0.0131672	0.0145665	0.0137446	0.0133691	0.0128723	0.0132118	0.0131033	0.0139642	0.0137934	0.0140301	0.0144942
1.74792	0.0143603	0.0145399	0.0136672	0.013291	0.0140663	0.0131985	0.0143122	0.0137255	0.0125025	0.0142077	0.0140057	0.0134798	0.0134574
1.7607	0.0143546	0.0145359	0.0136643	0.0132908	0.0140625	0.0131959	0.0143068	0.0137246	0.0125008	0.0142038	0.0140013	0.0134807	0.0134587
1.77348	0.0145482	0.0135755	0.013054	0.0136272	0.0138161	0.0128859	0.0136196	0.0143658	0.0132465	0.0140453	0.0144685	0.0144677	0.012986
1.78626	0.0145429	0.0135755	0.0130529	0.0136252	0.0138129	0.0128847	0.0136166	0.0143639	0.013243	0.0140408	0.0144625	0.0144667	0.0129879
1.79904	0.0146774	0.0150442	0.0129987	0.0138464	0.0135451	0.0139555	0.0131761	0.0144616	0.0139876	0.0127826	0.0137805	0.0155992	0.013368
1.81182	0.0146715	0.0150393	0.0129978	0.0138444	0.0135425	0.0139525	0.0131749	0.0144604	0.0139831	0.0127812	0.0137758	0.0155967	0.013369
1.8246	0.0143928	0.0144984	0.0135626	0.0141234	0.0137538	0.0152048	0.0145739	0.0148532	0.0141405	0.0130342	0.0130593	0.0160093	0.0138719
1.83738	0.0143867	0.0144951	0.0135606	0.0141198	0.0137502	0.0151985	0.0145684	0.0148507	0.0141358	0.0130322	0.0130564	0.016006	0.0138721
1.85016	0.0131202	0.0132837	0.0139822	0.0129451	0.0134968	0.0139533	0.0139951	0.014361	0.0136731	0.0142508	0.0137678	0.0150842	0.0138903
1.86294	0.0131166	0.0132832	0.01398	0.0129444	0.0134937	0.0139501	0.0139911	0.0143595	0.0136694	0.0142455	0.0137617	0.0150832	0.0138901
1.87572	0.0128305	0.0136602	0.0144601	0.0125506	0.0131287	0.0127908	0.0126703	0.0136737	0.0134453	0.0137318	0.01299	0.0146547	0.0131428
1.8885	0.0128274	0.0136583	0.0144564	0.0125512	0.0131267	0.0127893	0.0126698	0.0136732	0.0134416	0.0137282	0.0129865	0.0146546	0.0131449
1.90374	0.0139517	0.0142357	0.0135596	0.0140898	0.013581	0.0126896	0.0136542	0.0133137	0.0131167	0.0128894	0.0130823	0.0154157	0.0135382
1.91898	0.0139453	0.0142327	0.0135577	0.0140867	0.013578	0.0126878	0.0136508	0.0133141	0.0131137	0.0128874	0.0130782	0.0154126	0.0135386
1.93422	0.0136281	0.0142767	0.0126426	0.0145669	0.0141007	0.0130821	0.0144783	0.0141444	0.0132949	0.0129535	0.0135359	0.0145463	0.0134492
1.94946	0.0136232	0.0142738	0.012642	0.0145639	0.014098	0.01308	0.0144735	0.0141419	0.0132918	0.0129521	0.0135302	0.0145453	0.0134499
1.9647	0.013484	0.0139249	0.0124448	0.0146135	0.0154109	0.0140744	0.0141822	0.0134703	0.0140562	0.0146071	0.0128268	0.0136384	0.0130179
1.97994	0.0134797	0.0139237	0.0124445	0.0146109	0.0154054	0.0140708	0.0141777	0.013469	0.0140521	0.0146011	0.0128238	0.0136396	0.0130203
1.99518	0.01416	0.0147901	0.0131659	0.0146763	0.0153903	0.0147195	0.0128818	0.0121631	0.0148165	0.0139242	0.0136546	0.0145556	0.0138204
2.01042	0.0141534	0.0147871	0.0131645	0.0146727	0.0153848	0.0147143	0.0128808	0.0121664	0.0148109	0.0139214	0.0136492	0.0145546	0.0138212
2.02566	0.0135537	0.0154783	0.0141218	0.0136063	0.0140455	0.0138204	0.0134829	0.0143563	0.0144797	0.0140298	0.0139929	0.0155509	0.0145001
2.0409	0.0135487	0.0154737	0.014118	0.0136053	0.0140429	0.0138175	0.01348	0.0143537	0.0144749	0.0140269	0.0139868	0.0155471	0.0144999
2.05614	0.0130509	0.0148365	0.0134498	0.0135819	0.0135912	0.0132766	0.0142217	0.0150779	0.0136947	0.0148108	0.0132766	0.0143943	0.0143722
2.07138	0.0130465	0.0148335	0.0134485	0.0135802	0.0135879	0.0132743	0.0142165	0.0150744	0.0136915	0.0148053	0.0132727	0.0143933	0.0143733
2.08662	0.0130771	0.0143136	0.0133512	0.0137874	0.012837	0.0132292	0.0131046	0.0138415	0.0135894	0.013891	0.0134211	0.0133754	0.0148478
2.10186	0.0130729	0.0143102	0.0133499	0.0137845	0.0128359	0.0132268	0.0131028	0.0138415	0.0135862	0.0138889	0.0134164	0.0133762	0.0148473
2.1171	0.0139101	0.0130771	0.0137442	0.013008	0.0137068	0.0134917	0.0131441	0.0137002	0.0140022	0.0144753	0.0136768	0.0136744	0.0143701
2.13234	0.0139034	0.0130762	0.013742	0.0130075	0.0137036	0.0134888	0.0131421	0.0136996	0.0139982	0.0144709	0.0136718	0.0136743	0.0143704
2.14758	0.0133394	0.0129011	0.0138639	0.013486	0.0146186	0.0137858	0.014182	0.0137792	0.014428	0.0144379	0.0138199	0.0144081	0.0134922
2.16282	0.0133346	0.0128996	0.0138612	0.0134839	0.014614	0.0137824	0.0141781	0.0137782	0.0144223	0.0144336	0.0138142	0.0144069	0.0134945
2.17806	0.0131573	0.0131885	0.0133013	0.0137621	0.014765	0.0137375	0.0148662	0.013562	0.0132706	0.0139398	0.0132627	0.015063	0.0137685
2.1933	0.0131526	0.0131859	0.0133001	0.0137598	0.0147603	0.0137347	0.0148612	0.0135618	0.0132682	0.0139371	0.0132586	0.0150601	0.0137693
2.20854	0.013363	0.0129414	0.0132828	0.0138264	0.0141314	0.0140774	0.0145228	0.013824	0.0133527	0.0145386	0.013352	0.014429	0.0136547
2.22378	0.013358	0.0129399	0.0132817	0.0138244	0.0141276	0.0140734	0.0145186	0.0138229	0.0133503	0.0145332	0.0133479	0.0144272	0.0136558
2.23902	0.0138357	0.0131713	0.0137421	0.0141369	0.0131799	0.0137443	0.0138221	0.0137134	0.0147086	0.0135178	0.0142449	0.0131463	0.0133726
2.25426	0.0138302	0.0131692	0.01374	0.014134	0.0131787	0.0137412	0.0138189	0.013713	0.0147029	0.0135146	0.0142388	0.0131475	0.0133751
2.2695	0.0143863	0.0135793	0.0139428	0.0138207	0.0142443	0.013412	0.0133357	0.0139347	0.0147315	0.0127218	0.0143574	0.0135499	0.014343
2.28762	0.0143782	0.0135772	0.0139405	0.0138191	0.0142399	0.0134093	0.0133332	0.0139332	0.0147264	0.0127211	0.0143512	0.0135492	0.0143431
2.30574	0.0125149	0.0144875	0.013921	0.0139821	0.0144907	0.013316	0.0134562	0.0134751	0.0141332	0.0143898	0.0137386	0.0139321	0.0146677
2.32386	0.0125126	0.0144829	0.0139181	0.0139798	0.0144859	0.0133141	0.0134534	0.0134751	0.014129	0.0143843	0.0137337	0.0139304	0.0146672
2.34198	0.0133986	0.0137805	0.0129639	0.0140409	0.0136454	0.0143476	0.0140337	0.0135262	0.0134874	0.0145105	0.0134453	0.0134992	0.0137573
2.3601	0.013393	0.0137774	0.0129636	0.0140386	0.0136432	0.0143439	0.0140291	0.0135262	0.0134845	0.0145054	0.0134408	0.0134993	0.0137588
2.37822	0.0140897	0.0125271	0.0131273	0.0139465	0.0140589	0.0151653	0.0136752	0.0140459	0.0136687	0.0136116	0.0136637	0.0140135	0.0132287
2.39634	0.0140821	0.0125269	0.0131257	0.0139441	0.0140549	0.0151589	0.0136713	0.0140446	0.0136651	0.0136079	0.0136587	0.0140115	0.0132309
2.41446	0.0128266	0.0129937	0.0130558	0.0134391	0.0141431	0.0133953	0.0129935	0.0139476	0.0142385	0.0126997	0.0140156	0.0134987	0.0134191
2.43258	0.012822	0.0129918	0.0130552	0.0134389	0.014139	0.0133931	0.01299	0.0139479	0.0142333	0.0126977	0.0140094	0.0134979	0.0134209
2.4507	0.0121458	0.0135514	0.0137151	0.0147088	0.0137384	0.0125356	0.0119759	0.0148746	0.0138615	0.0128873	0.0133783	0.0128157	0.0139088
2.46882	0.0121417	0.0135488	0.0137137	0.0147059	0.0137345	0.012535	0.0119737	0.014872	0.0138571	0.0128846	0.0133733	0.0128165	0.0139103
2.48694	0.0120156	0.013873	0.014756	0.0156956	0.0128928	0.0137654	0.0112134	0.014348	0.0132014	0.0134973	0.0128456	0.0132555	0.0147576
2.50506	0.0120127	0.0138697	0.0147528	0.0156897	0.0128911	0.013761	0.0112135	0.0143474	0.0131985	0.0134931	0.0128421	0.0132554	0.0147575
2.52318	0.0137484	0.0134576	0.0149941	0.0137737	0.0134308	0.0135839	0.0128021	0.01402	0.0134516	0.0133174	0.0136639	0.0140698	0.014744
2.5413	0.0137419	0.0134555	0.0149916	0.0137729	0.0134273	0.0135806	0.0127985	0.01402	0.0134478	0.0133153	0.0136568	0.0140683	0.0147437
2.55942	0.0146944	0.0133029	0.0154558	0.0131642	0.0136967	0.0132716	0.0139989	0.0143146	0.0138361	0.0147332	0.0123989	0.0143337	0.0136622
2.57754	0.0146861	0.0133013	0.0154511	0.0131639	0.0136934	0.0132692	0.013993	0.0143136	0.0138317	0.0147275	0.0123955	0.0143317	0.0136642
2.59566	0.0134616	0.0137703	0.0139475	0.0138906	0.0141234	0.0136633	0.013083	0.0142277	0.0140367	0.0146595	0.0123154	0.01369	0.013208
2.61378	0.0134567	0.0137674	0.0139462	0.0138887	0.0141197	0.0136594	0.0130794	0.0142273	0.0140305	0.0146545	0.0123129	0.0136901	0.0132107
2.6319	0.0129894	0.0138002	0.0131222	0.0145911	0.0147951	0.0133721	0.012019	0.0144313	0.0121253	0.013864	0.0144636	0.0141029	0.0137747
2.65002	0.0129847	0.0137972	0.0131216	0.0145881	0.0147887	0.0133692	0.0120177	0.0144303	0.0121234	0.0138614	0.0144557	0.0141015	0.0137764
2.66814	0.0131373	0.0133196	0.0132674	0.0147461	0.013178	0.0131701	0.0122974	0.0144525	0.0115733	0.0145616	0.0144363	0.0140203	0.0145938
2.68626	0.0131319	0.0133181	0.0132649	0.0147431	0.0131758	0.013167	0.0122949	0.0144509	0.0115727	0.0145562	0.0144295	0.0140187	0.0145941
2.70438	0.0131235	0.0136559	0.0122905	0.0144943	0.0127106	0.0126636	0.012846	0.0135522	0.0132659	0.0140261	0.0134677	0.0131162	0.0148048
2.7225	0.0131191	0.0136532	0.0122906	0.0144918	0.0127089	0.0126621	0.0128428	0.0135534	0.0132609	0.014022	0.0134624	0.013117	0.0148057
2.74404	0.0140757	0.013635	0.012395	0.0142247	0.0136023	0.0131984	0.0132504	0.0142757	0.0134489	0.0133822	0.0123769	0.0136191	0.0153377
2.76558	0.0140682	0.0136319	0.0123946	0.0142219	0.0135979	0.0131963	0.0132465	0.0142748	0.013446	0.0133796	0.0123731	0.0136184	0.0153363
2.78712	0.0133923	0.0128347	0.0131825	0.0135657	0.0134879	0.0145	0.0130041	0.014813	0.0147327	0.0139152	0.0119735	0.0142061	0.0140178
2.80866	0.0133869	0.0128339	0.013181	0.0135646	0.0134844	0.0144953	0.0130016	0.0148105	0.0147266	0.0139106	0.0119714	0.014203	0.014019
2.8302	0.0127931	0.0132131	0.0139404	0.0137111	0.0133564	0.01468	0.0134318	0.0138468	0.014453	0.0138116	0.0137812	0.0125408	0.0126481
2.85174	0.0127881	0.0132103	0.0139372	0.0137083	0.0133535	0.0146757	0.0134286	0.0138461	0.0144483	0.0138067	0.0137751	0.0125418	0.0126513
2.87328	0.0122409	0.0127555	0.0134302	0.0129398	0.0137991	0.014224	0.0140985	0.0126845	0.0138309	0.0126167	0.0148536	0.0120565	0.0126373
2.89482	0.0122374	0.0127547	0.0134292	0.0129398	0.0137951	0.0142202	0.0140937	0.0126854	0.0138277	0.0126144	0.014846	0.0120588	0.0126403
2.91636	0.0129603	0.0133197	0.0137398	0.0138676	0.0139686	0.013294	0.0136409	0.01213	0.0141214	0.0126776	0.014176	0.0138257	0.0137171
2.9379	0.0129557	0.0133183	0.0137373	0.0138651	0.013964	0.0132924	0.013637	0.0121331	0.0141171	0.0126749	0.0141704	0.0138233	0.0137175
2.95944	0.0142538	0.0147123	0.0134006	0.0146227	0.0133551	0.0135841	0.0126007	0.0141905	0.0141987	0.0135305	0.0135923	0.0138515	0.0139791
2.98098	0.0142465	0.0147078	0.013399	0.0146186	0.013352	0.0135819	0.0125999	0.0141883	0.0141945	0.0135248	0.0135881	0.01385	0.0139793
3.00252	0.0141517	0.0144957	0.0131238	0.0138732	0.0132088	0.014709	0.0135679	0.0146593	0.0142712	0.0124024	0.014118	0.0131767	0.0133467
3.02406	0.0141457	0.0144922	0.0131237	0.013871	0.0132053	0.0147043	0.0135648	0.0146567	0.0142659	0.0124001	0.0141119	0.0131771	0.0133474
3.0456	0.0139646	0.0135508	0.0141884	0.0132901	0.0129342	0.0147087	0.0146039	0.0134207	0.0131721	0.0123535	0.0140502	0.0134587	0.0118783
3.06714	0.0139587	0.0135492	0.0141849	0.0132887	0.0129308	0.0147038	0.0145983	0.0134213	0.0131696	0.0123509	0.0140436	0.0134585	0.0118826
3.08868	0.0137414	0.0131793	0.0135946	0.0133925	0.0123302	0.0134801	0.0136313	0.0130944	0.0132187	0.0131167	0.0128855	0.0142076	0.0125409
3.11022	0.0137361	0.0131784	0.0135938	0.0133903	0.0123281	0.0134782	0.0136289	0.013095	0.013215	0.0131118	0.0128815	0.0142053	0.012544
3.13176	0.0139089	0.0138074	0.013906	0.0132146	0.0124404	0.0134006	0.0136092	0.0132831	0.0132579	0.0125914	0.0128024	0.0135585	0.0144449
3.1533	0.0139023	0.013805	0.0139039	0.0132121	0.0124383	0.0133984	0.0136065	0.0132836	0.0132546	0.0125882	0.0127972	0.0135577	0.0144436
3.17484	0.0132078	0.0143317	0.0139304	0.0123276	0.0132589	0.0141095	0.0140249	0.013937	0.0136293	0.0122192	0.0123123	0.0127579	0.0139783
3.19638	0.0132029	0.0143285	0.0139287	0.0123277	0.013256	0.0141047	0.0140212	0.0139363	0.013624	0.0122168	0.0123071	0.0127595	0.0139796
3.21792	0.0129751	0.0141606	0.0141552	0.0130101	0.0143986	0.0133676	0.0139932	0.0143537	0.0123999	0.0126508	0.0110611	0.0138321	0.0138143
3.23946	0.0129697	0.0141577	0.0141529	0.013008	0.0143939	0.0133643	0.0139904	0.0143527	0.0123977	0.012648	0.0110599	0.0138298	0.0138151
3.261	0.012395	0.0135061	0.014107	0.0133009	0.0148446	0.0123125	0.0145675	0.014487	0.0120462	0.0135301	0.0125424	0.0132697	0.0132562
3.28662	0.0123916	0.0135044	0.0141039	0.0132989	0.0148396	0.0123112	0.0145628	0.0144855	0.0120453	0.0135263	0.0125375	0.0132694	0.0132583
3.31224	0.0132422	0.0132484	0.0128623	0.0135293	0.0146347	0.0124334	0.0139336	0.0137406	0.0137366	0.0144515	0.0137425	0.0128313	0.0131244
3.33786	0.0132375	0.0132478	0.0128627	0.0135275	0.01463	0.0124317	0.0139307	0.0137401	0.0137318	0.0144472	0.0137357	0.0128317	0.0131263
3.36348	0.01481	0.0143616	0.0133595	0.0141895	0.0139179	0.0132444	0.0136676	0.0126935	0.0143061	0.0153563	0.013357	0.0129219	0.0131813
3.3891	0.0148016	0.0143582	0.0133571	0.0141859	0.0139144	0.0132405	0.0136658	0.0126962	0.0143015	0.0153501	0.013353	0.012922	0.013183
3.41472	0.0140282	0.0145057	0.0128863	0.0135274	0.0133783	0.012908	0.0148018	0.0140344	0.0143868	0.0146511	0.014253	0.0131194	0.0132407
3.44034	0.0140223	0.0145022	0.0128856	0.0135262	0.0133748	0.0129057	0.0147966	0.0140333	0.0143817	0.0146482	0.0142465	0.0131204	0.0132428
3.46596	0.0130362	0.0138113	0.0128842	0.0139175	0.0125676	0.0130372	0.0144964	0.0144885	0.013503	0.0154262	0.0142506	0.0146778	0.0138098
3.49158	0.0130319	0.0138099	0.0128837	0.0139155	0.0125656	0.0130351	0.0144922	0.0144869	0.0135006	0.0154204	0.0142446	0.0146749	0.0138105
3.5172	0.0128099	0.0140295	0.0136912	0.0147635	0.0125292	0.0139805	0.0136082	0.0137605	0.0139783	0.0149251	0.0136796	0.0142167	0.0136164
3.54282	0.0128065	0.0140259	0.0136885	0.0147581	0.0125274	0.0139759	0.0136051	0.0137612	0.0139738	0.0149197	0.0136753	0.014216	0.013618
3.56844	0.0140389	0.0128178	0.0134895	0.0128607	0.0135916	0.0134393	0.0126085	0.0140472	0.0137566	0.0132561	0.0140598	0.0138387	0.0135488
3.59406	0.0140325	0.0128174	0.0134883	0.0128596	0.0135876	0.0134363	0.0126072	0.014047	0.0137529	0.0132551	0.014054	0.0138389	0.0135511
3.61968	0.0143737	0.0127351	0.013746	0.0116633	0.0139669	0.0126834	0.0128271	0.014422	0.01345	0.0141168	0.0139475	0.0141398	0.0142595
3.6453	0.0143669	0.0127346	0.0137434	0.0116643	0.0139625	0.0126826	0.0128253	0.0144203	0.0134475	0.0141128	0.0139412	0.0141387	0.0142598
3.67092	0.0136895	0.0136467	0.0129751	0.0124835	0.013615	0.0136971	0.0139234	0.0134227	0.0142574	0.0147551	0.0126089	0.0138605	0.0140419
3.69654	0.0136845	0.0136442	0.0129749	0.0124818	0.0136116	0.0136938	0.0139185	0.013424	0.0142524	0.0147494	0.012606	0.0138611	0.0140436
3.72216	0.0134306	0.013828	0.0132013	0.0129873	0.0133431	0.0142892	0.0132641	0.0136631	0.0139272	0.0137669	0.0127914	0.0144782	0.0143721
3.74778	0.013425	0.0138269	0.0132015	0.0129853	0.0133401	0.0142842	0.0132615	0.0136641	0.0139226	0.0137639	0.0127878	0.0144773	0.0143726
3.7734	0.0127392	0.0148904	0.014991	0.013138	0.0132807	0.0128898	0.01294	0.0150028	0.012593	0.0135263	0.0138711	0.0148636	0.0141093
3.79902	0.0127355	0.0148872	0.0149861	0.013136	0.0132781	0.0128892	0.0129386	0.015	0.012592	0.0135234	0.0138652	0.0148623	0.0141106
3.82464	0.0130888	0.0152223	0.0140616	0.0132016	0.0138114	0.013394	0.0141092	0.0142414	0.0133413	0.0140693	0.0139648	0.0147614	0.0139074
3.85026	0.0130835	0.0152199	0.0140604	0.0132002	0.0138079	0.0133922	0.0141048	0.0142411	0.0133383	0.0140645	0.0139588	0.0147607	0.013909
3.87588	0.0129667	0.0160125	0.0138738	0.01377	0.0143485	0.0147931	0.0139798	0.0135398	0.0143639	0.0136151	0.0129684	0.0148148	0.0140435
3.9015	0.0129624	0.0160084	0.0138727	0.013768	0.0143435	0.014789	0.0139759	0.0135401	0.0143584	0.0136118	0.012966	0.014814	0.014044
3.93198	0.0133829	0.0159926	0.0143995	0.0144258	0.0135938	0.01555	0.0131573	0.0130423	0.0136055	0.013572	0.0143384	0.0149539	0.0133719
3.96246	0.0133785	0.0159874	0.0143956	0.0144221	0.0135907	0.0155443	0.0131559	0.0130435	0.0136025	0.0135686	0.0143328	0.0149517	0.0133738
3.99294	0.0145506	0.0138762	0.0129061	0.0137463	0.0129903	0.0145109	0.0136974	0.013381	0.0133796	0.0138515	0.0153584	0.0137323	0.0128013
4.02342	0.0145435	0.0138762	0.0129065	0.013745	0.0129883	0.0145073	0.0136945	0.0133811	0.0133763	0.0138473	0.0153497	0.0137331	0.0128041
4.0539	0.014363	0.0138665	0.0130615	0.0139466	0.0132824	0.0131416	0.0142494	0.0135438	0.0132605	0.0136258	0.0131964	0.0135367	0.012997
4.08438	0.0143567	0.0138644	0.0130599	0.0139447	0.0132803	0.0131401	0.014246	0.0135436	0.0132577	0.0136221	0.0131939	0.0135369	0.0129996
4.11486	0.0135742	0.0137184	0.0127189	0.0144228	0.0145763	0.0128653	0.0147566	0.0133302	0.0136603	0.0133314	0.0132428	0.0136091	0.0139054
4.14534	0.0135684	0.0137156	0.0127182	0.0144193	0.0145709	0.0128631	0.0147526	0.0133314	0.0136561	0.0133285	0.013239	0.0136092	0.0139066
4.17582	0.0120678	0.0125241	0.0125598	0.0136222	0.0141257	0.0125747	0.0148951	0.0142067	0.01333	0.0136654	0.0139453	0.0139097	0.0145339
4.2063	0.0120654	0.0125234	0.0125602	0.0136206	0.0141218	0.0125732	0.0148897	0.0142053	0.0133258	0.0136614	0.0139401	0.0139099	0.0145344
4.23678	0.0124185	0.0118111	0.013744	0.0131869	0.0133303	0.0129782	0.0132087	0.0136879	0.0120049	0.0135647	0.0142165	0.0148347	0.0146599
4.26726	0.0124143	0.0118122	0.0137418	0.0131854	0.0133293	0.0129755	0.0132071	0.0136884	0.0120042	0.0135615	0.0142112	0.0148319	0.0146605
4.29774	0.0126724	0.0130832	0.0142447	0.012891	0.0148417	0.0130553	0.0127742	0.0136227	0.0127343	0.0139094	0.0144434	0.0136104	0.0143863
4.32822	0.0126688	0.013082	0.0142423	0.01289	0.0148347	0.0130527	0.0127722	0.0136244	0.0127313	0.0139055	0.0144363	0.0136117	0.0143877
4.3587	0.0137809	0.0146787	0.014115	0.0130536	0.0130043	0.0129327	0.012698	0.0151973	0.0134398	0.0140953	0.0126672	0.0140407	0.0142816
4.38918	0.0137763	0.0146742	0.0141136	0.0130523	0.0130029	0.0129314	0.0126955	0.0151942	0.0134345	0.0140909	0.0126635	0.0140404	0.0142828
4.41966	0.015517	0.0142673	0.014407	0.0134103	0.0126134	0.0139866	0.0121829	0.0141089	0.0120576	0.013601	0.0113439	0.0145265	0.014081
4.45014	0.0155081	0.0142643	0.0144047	0.0134077	0.0126123	0.0139819	0.0121822	0.0141092	0.0120557	0.0135976	0.011343	0.0145242	0.014083
4.48062	0.0142392	0.0129978	0.0142864	0.012766	0.013755	0.0130425	0.0130738	0.0134433	0.011313	0.0133466	0.0125457	0.0131102	0.0146385
4.5111	0.014234	0.0129977	0.0142834	0.0127663	0.0137503	0.0130411	0.0130715	0.0134447	0.011313	0.013344	0.0125411	0.0131121	0.014639
4.54158	0.0130959	0.0131836	0.0127668	0.0137582	0.0130216	0.013157	0.0140706	0.013854	0.0126854	0.0140024	0.0129683	0.0135587	0.0147081
4.57206	0.0130922	0.0131838	0.0127677	0.0137564	0.01302	0.013156	0.0140665	0.013854	0.0126823	0.0139979	0.0129639	0.0135589	0.0147077
4.60254	0.0127656	0.0150233	0.0131041	0.0148477	0.0134607	0.0146553	0.0138477	0.0139981	0.0135199	0.013842	0.0132362	0.014147	0.0133554
4.63302	0.0127618	0.015019	0.0131033	0.014844	0.0134591	0.0146496	0.0138453	0.0139985	0.0135157	0.0138377	0.0132318	0.014146	0.0133578
4.6635	0.0128331	0.0149965	0.0136609	0.0146736	0.0153613	0.0133303	0.0141774	0.0144545	0.0131829	0.0131165	0.0135818	0.0139188	0.0128175
4.69974	0.0128298	0.0149934	0.0136589	0.0146706	0.0153554	0.0133298	0.0141742	0.0144535	0.0131812	0.0131139	0.0135762	0.0139191	0.0128209
4.73598	0.0140005	0.0144051	0.0135196	0.013923	0.0152446	0.0140386	0.0142869	0.0139256	0.0141947	0.013039	0.0127951	0.0141893	0.01375
4.77222	0.0139944	0.0144026	0.0135188	0.013921	0.0152397	0.0140353	0.0142838	0.013927	0.0141908	0.013036	0.0127919	0.0141887	0.0137513
4.80846	0.0139794	0.0134571	0.0139804	0.0130286	0.0141843	0.0141674	0.0142932	0.0146438	0.0147616	0.0130955	0.0128847	0.014133	0.0144482
4.8447	0.0139732	0.0134564	0.0139779	0.0130287	0.0141811	0.0141631	0.0142902	0.0146432	0.0147561	0.0130926	0.0128812	0.0141335	0.0144482
4.88094	0.0125805	0.0133119	0.0134552	0.0135287	0.0132521	0.012468	0.0141787	0.0149173	0.0132279	0.0134141	0.0134019	0.014931	0.0141031
4.91718	0.0125776	0.0133116	0.0134547	0.0135273	0.0132501	0.0124686	0.0141754	0.0149169	0.0132267	0.0134101	0.0133973	0.0149302	0.0141044
4.95342	0.0124715	0.0144166	0.0138488	0.0142669	0.0131042	0.0131922	0.0136209	0.0151206	0.0132255	0.0129873	0.013326	0.0158581	0.0140048
4.98966	0.0124688	0.0144133	0.0138466	0.0142639	0.0131021	0.0131907	0.0136195	0.0151197	0.0132242	0.0129849	0.0133221	0.0158545	0.0140064
5.0259	0.0137064	0.01415	0.0134064	0.0139479	0.013431	0.0146764	0.0143605	0.0148484	0.0144848	0.0132967	0.0133572	0.0143939	0.0142758
5.06214	0.0137002	0.0141472	0.0134045	0.0139453	0.0134274	0.0146713	0.0143565	0.0148472	0.0144805	0.0132941	0.0133541	0.0143934	0.0142763
5.09838	0.0131661	0.0129454	0.0120737	0.0128381	0.0127878	0.0138264	0.0139573	0.0135152	0.0146046	0.0143076	0.0143496	0.0128436	0.0138699
5.13462	0.0131614	0.0129453	0.0120754	0.0128386	0.0127869	0.0138239	0.013954	0.0135175	0.0146007	0.0143018	0.0143441	0.0128463	0.0138718
5.17086	0.0121326	0.0129582	0.0127799	0.0136291	0.0137851	0.012926	0.0128512	0.0140618	0.0140846	0.0130874	0.0142891	0.0135437	0.0141519
5.2071	0.012131	0.0129577	0.0127796	0.0136267	0.0137811	0.0129252	0.0128503	0.0140615	0.0140811	0.0130851	0.014284	0.013544	0.0141525
5.24334	0.0132339	0.0136495	0.0137628	0.0137293	0.013711	0.0130461	0.0129881	0.0141248	0.0129732	0.0125026	0.0133919	0.0144906	0.013854
5.27958	0.0132294	0.0136473	0.0137613	0.0137265	0.0137076	0.0130445	0.0129864	0.0141247	0.0129717	0.0125022	0.0133894	0.014489	0.0138552
5.31582	0.0138933	0.0135715	0.0144689	0.0126949	0.0131215	0.0133668	0.0136199	0.0140099	0.0126089	0.0142248	0.0138925	0.0142593	0.0133577
5.35206	0.0138878	0.01357	0.014467	0.0126946	0.0131189	0.0133656	0.0136166	0.0140101	0.0126076	0.0142206	0.0138885	0.0142585	0.0133598
5.3883	0.0133269	0.0134095	0.0149891	0.0125684	0.012463	0.0146301	0.0133322	0.014086	0.0128733	0.0150479	0.0141903	0.0137475	0.0134272
5.42454	0.0133232	0.0134087	0.014986	0.012568	0.0124616	0.0146263	0.0133296	0.0140857	0.0128719	0.0150428	0.0141857	0.0137483	0.013429
5.46078	0.0131646	0.0138773	0.0142955	0.0130979	0.0125388	0.0147211	0.0127864	0.0137816	0.0137679	0.0145863	0.0138487	0.0143172	0.01369
5.49702	0.013162	0.0138759	0.0142945	0.0130964	0.0125383	0.0147171	0.0127852	0.0137815	0.0137653	0.0145831	0.0138457	0.0143151	0.013692
5.53326	0.0142405	0.014647	0.0140904	0.01328	0.0143169	0.0134808	0.0131711	0.0130555	0.014635	0.0146195	0.01448	0.0130718	0.0146248
5.5695	0.0142352	0.0146442	0.0140894	0.0132792	0.0143119	0.0134805	0.0131686	0.0130562	0.0146308	0.0146158	0.0144743	0.0130728	0.014625
5.61264	0.014269	0.0145516	0.0141917	0.0142013	0.0139344	0.0139935	0.013178	0.0122782	0.0143422	0.0143698	0.0133321	0.0126276	0.0148763
5.65578	0.0142645	0.0145489	0.0141901	0.0141995	0.013932	0.0139909	0.0131757	0.0122819	0.0143393	0.0143662	0.0133294	0.0126295	0.0148765
5.69892	0.0141029	0.013589	0.0139437	0.0152599	0.0141052	0.014067	0.0130548	0.0142335	0.0140607	0.0137596	0.0127812	0.0136452	0.0147406
5.74206	0.0140988	0.013589	0.0139433	0.0152547	0.0141026	0.0140649	0.0130527	0.014232	0.0140576	0.0137582	0.01278	0.0136439	0.0147415
5.7852	0.0140347	0.0140153	0.014558	0.0134077	0.0146281	0.0142621	0.01289	0.01459	0.0132455	0.014745	0.0141736	0.0131983	0.0148481
5.82834	0.0140305	0.0140138	0.0145555	0.0134077	0.0146237	0.0142591	0.0128879	0.0145885	0.013244	0.0147406	0.0141691	0.0131999	0.0148476
5.87148	0.0137967	0.0144069	0.0142028	0.0130715	0.0138184	0.0136056	0.0126125	0.0135815	0.0128933	0.0147257	0.0147382	0.0142522	0.0135949
5.91462	0.0137931	0.0144049	0.0142009	0.0130712	0.0138173	0.013604	0.0126114	0.0135829	0.012892	0.0147224	0.0147326	0.0142507	0.0135972
5.95776	0.0137103	0.0143692	0.0131394	0.0135402	0.0145943	0.0133527	0.0132064	0.0138336	0.012985	0.0147521	0.0135803	0.0140504	0.0132964
6.0009	0.0137061	0.0143675	0.0131395	0.0135381	0.0145901	0.0133521	0.0132035	0.0138334	0.0129839	0.0147486	0.0135783	0.0140505	0.0132993
6.04404	0.0129871	0.014391	0.012938	0.0130287	0.0141734	0.0143934	0.0129702	0.0135937	0.0138814	0.0146781	0.0138035	0.0140862	0.0144889
6.08718	0.0129852	0.0143887	0.0129385	0.0130287	0.0141712	0.014389	0.0129677	0.0135941	0.013878	0.0146748	0.0138003	0.0140868	0.0144886
6.13032	0.0137318	0.0137401	0.0138865	0.0138011	0.0142321	0.0131616	0.0121014	0.0134474	0.0137049	0.0145831	0.013984	0.0149735	0.0145479
6.17346	0.0137284	0.0137393	0.0138845	0.0137992	0.0142289	0.0131612	0.0121017	0.0134483	0.0137019	0.0145798	0.0139804	0.0149717	0.0145483
6.2166	0.0146787	0.0135234	0.013939	0.0142633	0.013741	0.0131944	0.0130092	0.0138104	0.0127199	0.0145579	0.0137266	0.0145199	0.0143272
6.25974	0.0146725	0.0135231	0.013937	0.0142595	0.0137391	0.0131928	0.013007	0.0138095	0.0127194	0.0145535	0.0137249	0.01452	0.0143277
6.30288	0.013255	0.0142393	0.0130633	0.0125344	0.013805	0.0133063	0.0134552	0.0129546	0.0128552	0.0133465	0.0149371	0.0145741	0.0136779
6.34602	0.0132528	0.014237	0.0130632	0.0125354	0.0138031	0.0133043	0.0134526	0.0129565	0.0128536	0.0133447	0.0149316	0.0145739	0.0136804
6.38916	0.0128263	0.0139894	0.0127757	0.0127806	0.0144487	0.0129416	0.0132168	0.013475	0.0129553	0.0129489	0.0142748	0.0148643	0.014291
6.4323	0.0128251	0.0139879	0.0127761	0.0127811	0.0144443	0.012941	0.013216	0.0134759	0.0129544	0.0129468	0.0142719	0.0148628	0.014292
6.47544	0.0141605	0.0135782	0.0134618	0.014638	0.013341	0.0134676	0.0140646	0.0146334	0.0137105	0.0127637	0.0140264	0.0141088	0.0151255
6.51858	0.0141555	0.013578	0.0134605	0.0146339	0.0133402	0.0134651	0.014062	0.0146304	0.0137072	0.0127621	0.0140235	0.0141085	0.0151244
6.56172	0.013931	0.0140638	0.013738	0.0143059	0.0136148	0.0131169	0.0145345	0.0129995	0.013042	0.0131174	0.0140159	0.0131082	0.0145898
6.60486	0.0139273	0.0140616	0.0137365	0.0143027	0.0136122	0.0131155	0.0145311	0.0130006	0.0130416	0.0131153	0.0140125	0.0131102	0.0145903
6.648	0.0133347	0.0133665	0.0135016	0.0125727	0.0134882	0.0127048	0.0139587	0.0117582	0.0136131	0.0138403	0.0134435	0.0137161	0.0141483
6.6993	0.0133322	0.0133666	0.0135004	0.0125728	0.0134865	0.0127042	0.0139574	0.0117612	0.0136116	0.0138366	0.0134413	0.0137164	0.0141486
6.7506	0.0131408	0.0135576	0.0129252	0.0118536	0.0138	0.0128634	0.0141556	0.0122743	0.0144254	0.0136805	0.0133392	0.0144826	0.013234
6.8019	0.0131394	0.013558	0.0129255	0.0118546	0.0137971	0.0128625	0.0141531	0.0122768	0.0144217	0.013677	0.0133367	0.0144814	0.0132353
6.8532	0.014345	0.015152	0.0131297	0.0124384	0.0136188	0.0132005	0.0137706	0.0141949	0.0134544	0.0127133	0.0131625	0.0143185	0.0123148
6.9045	0.0143408	0.0151487	0.0131302	0.0124376	0.0136158	0.0131994	0.0137685	0.0141931	0.0134539	0.0127119	0.0131603	0.0143177	0.0123178
6.9558	0.0146708	0.0150414	0.0144054	0.0128899	0.0124892	0.0136337	0.0130733	0.0143333	0.0136133	0.0124849	0.0130671	0.0135164	0.0126051
7.0071	0.0146653	0.0150399	0.0144034	0.0128889	0.0124889	0.0136325	0.0130738	0.0143323	0.0136121	0.012484	0.0130657	0.0135173	0.0126073
7.0584	0.0127249	0.0151735	0.0148503	0.013378	0.012571	0.0143305	0.0144142	0.0137807	0.013987	0.0134168	0.0138494	0.0133614	0.0133976
7.1097	0.012725	0.0151719	0.0148479	0.0133758	0.0125707	0.0143282	0.0144105	0.0137808	0.0139843	0.0134142	0.0138456	0.0133631	0.013399
7.161	0.0134287	0.0154786	0.0144108	0.0129795	0.0138375	0.0144382	0.0140814	0.013186	0.0131772	0.0141646	0.0133303	0.0146967	0.0145014
7.2123	0.0134265	0.015476	0.0144092	0.0129783	0.0138347	0.0144365	0.0140785	0.0131863	0.0131773	0.0141603	0.0133285	0.0146953	0.0145024
7.2636	0.0144878	0.0150942	0.0137154	0.0123832	0.0142864	0.0146097	0.0126562	0.0122566	0.0135966	0.0133503	0.0132178	0.0149677	0.0162983
7.3149	0.0144828	0.0150926	0.0137145	0.0123829	0.0142837	0.0146081	0.0126564	0.0122603	0.0135955	0.0133484	0.0132164	0.0149659	0.0162952
7.3662	0.013279	0.0147004	0.0128022	0.0120932	0.0143634	0.0150393	0.0125986	0.0140515	0.0141323	0.012881	0.0137466	0.0139681	0.0156358
7.4175	0.0132785	0.014698	0.0128029	0.012094	0.0143613	0.0150359	0.0125978	0.0140502	0.0141305	0.0128804	0.0137434	0.0139685	0.0156344
7.4688	0.0140881	0.0132254	0.0126528	0.0131167	0.0147154	0.0139454	0.0125388	0.0142781	0.0142538	0.0138555	0.0132088	0.0135441	0.0138517
7.5201	0.0140848	0.013226	0.0126546	0.0131156	0.0147126	0.0139445	0.0125394	0.0142767	0.0142526	0.0138525	0.013208	0.013545	0.0138534
7.5714	0.0142691	0.0129465	0.0144075	0.0139148	0.0147357	0.0130674	0.0140471	0.0129247	0.014699	0.0142419	0.013724	0.0138733	0.0131187
7.6227	0.0142651	0.0129467	0.0144054	0.0139118	0.0147325	0.013068	0.014044	0.012927	0.0146965	0.014239	0.0137217	0.0138726	0.0131209
7.674	0.0129376	0.0131575	0.0150376	0.0130415	0.0139451	0.0134143	0.0141084	0.0133069	0.0144008	0.0144208	0.0138946	0.0134063	0.0134337
7.7253	0.0129376	0.0131573	0.0150351	0.0130411	0.0139433	0.0134142	0.0141057	0.0133078	0.0143988	0.014417	0.0138926	0.0134066	0.0134349
7.7766	0.0135834	0.0135507	0.014632	0.0126749	0.0132702	0.0144028	0.0132044	0.0140113	0.0135005	0.0133139	0.0140186	0.012974	0.0139358
7.8279	0.0135815	0.0135505	0.0146308	0.0126754	0.0132707	0.014401	0.0132038	0.0140105	0.0135001	0.0133128	0.0140169	0.0129751	0.0139357
7.8792	0.0143874	0.014754	0.0143548	0.0134154	0.0146054	0.0149043	0.01283	0.0135991	0.0130903	0.0130692	0.0144898	0.0131421	0.0136686
7.9305	0.0143842	0.0147511	0.0143531	0.013414	0.0146015	0.0149019	0.0128298	0.0135998	0.0130908	0.0130688	0.0144877	0.0131422	0.0136704
7.99152	0.0144471	0.0145153	0.013285	0.0136139	0.0141317	0.014613	0.0131209	0.0134484	0.0137633	0.0142337	0.0149365	0.0129847	0.0146377
8.05254	0.0144441	0.0145126	0.0132856	0.0136123	0.0141296	0.0146111	0.0131211	0.0134496	0.0137619	0.01423	0.0149337	0.0129857	0.0146364
8.11356	0.0139876	0.0128403	0.0131147	0.0132488	0.0134408	0.0136937	0.0146831	0.0140298	0.0137614	0.0138721	0.0147776	0.0133842	0.0140828
8.17458	0.0139856	0.0128413	0.0131152	0.0132484	0.0134403	0.0136943	0.014679	0.0140295	0.0137601	0.0138699	0.0147755	0.0133843	0.0140837
8.2356	0.0136684	0.0126033	0.0136446	0.0131736	0.0139315	0.0143255	0.0137536	0.0139682	0.0132245	0.0133582	0.0147517	0.0136236	0.0140124
8.29662	0.013667	0.0126042	0.013644	0.0131727	0.0139288	0.0143244	0.0137534	0.0139678	0.0132249	0.0133572	0.0147497	0.0136241	0.0140134
8.35764	0.0137701	0.0135764	0.0140922	0.0126826	0.0132663	0.0148872	0.013937	0.0129875	0.0135392	0.0135435	0.0148113	0.0142654	0.0145577
8.41866	0.0137673	0.0135754	0.0140909	0.0126838	0.0132656	0.0148838	0.0139361	0.0129903	0.0135392	0.0135422	0.0148074	0.014265	0.0145566
8.47968	0.0127209	0.0142319	0.0139983	0.013731	0.0131485	0.0131745	0.0146406	0.0141609	0.0142755	0.0141011	0.0127291	0.014739	0.0137921
8.5407	0.0127209	0.0142291	0.0139974	0.0137307	0.0131474	0.0131764	0.0146375	0.0141608	0.0142742	0.0140996	0.0127304	0.0147371	0.0137933
8.60172	0.0126603	0.0130514	0.0136857	0.0154016	0.0130885	0.0139499	0.013714	0.0150248	0.0144688	0.0152413	0.0127513	0.0135829	0.0136539
8.66274	0.0126605	0.0130527	0.0136861	0.0153971	0.0130879	0.0139492	0.0137138	0.0150219	0.0144677	0.0152372	0.0127514	0.013584	0.0136551
8.72376	0.0136778	0.0137854	0.0142932	0.0140227	0.0135539	0.0147021	0.0138316	0.0130976	0.0144445	0.0149548	0.0135111	0.0132175	0.0143128
8.78478	0.0136765	0.0137842	0.014292	0.0140223	0.0135535	0.014699	0.0138304	0.0131001	0.0144438	0.0149517	0.013509	0.0132199	0.0143135
8.8458	0.0147936	0.0141595	0.0144568	0.0132652	0.0150338	0.0132248	0.0137893	0.0129335	0.0144761	0.0140506	0.0129171	0.0148467	0.0156018
8.90682	0.0147902	0.0141574	0.0144555	0.0132664	0.0150296	0.0132265	0.0137873	0.0129355	0.0144754	0.0140489	0.0129178	0.0148453	0.0155988
8.96784	0.0144549	0.0132972	0.0140862	0.0142288	0.014317	0.0138908	0.012736	0.0138545	0.0144251	0.0133009	0.0137324	0.0153491	0.0145188
9.02886	0.014453	0.0132979	0.0140858	0.0142271	0.0143153	0.0138903	0.0127365	0.0138549	0.014425	0.0132996	0.0137311	0.0153467	0.0145189
9.08988	0.013843	0.0137254	0.0140618	0.0142567	0.0136397	0.0146689	0.0126992	0.0147112	0.0149271	0.0126205	0.0143674	0.014026	0.0138206
9.1509	0.013843	0.0137243	0.0140613	0.0142548	0.0136397	0.0146668	0.0126991	0.0147101	0.0149259	0.0126207	0.0143649	0.0140268	0.0138217
9.21192	0.0145558	0.0137416	0.0140853	0.013211	0.0142995	0.0142588	0.0128785	0.014489	0.0150337	0.01303	0.0138097	0.0135014	0.0141685
9.27294	0.0145533	0.0137405	0.0140842	0.0132112	0.0142972	0.0142582	0.0128775	0.0144887	0.0150316	0.0130286	0.0138087	0.0135032	0.0141673
9.33396	0.0142126	0.0132071	0.0135281	0.0124962	0.0142306	0.0140501	0.0123463	0.0138819	0.013756	0.0131293	0.0133855	0.014349	0.0132232
9.39498	0.0142112	0.0132072	0.0135283	0.0124983	0.0142285	0.0140492	0.0123477	0.0138829	0.0137572	0.013128	0.0133847	0.0143482	0.0132241
9.456	0.0137679	0.0131203	0.013232	0.0136827	0.013442	0.0134504	0.0135227	0.0139317	0.0137758	0.0129826	0.0128474	0.0144049	0.0127612
9.5286	0.0137667	0.0131205	0.0132333	0.0136825	0.0134414	0.0134515	0.0135215	0.0139325	0.0137764	0.012982	0.0128466	0.0144041	0.0127624
9.6012	0.0129616	0.0134633	0.014217	0.0148875	0.0131563	0.0141913	0.0141298	0.0143282	0.0144572	0.0132852	0.0116755	0.0135572	0.0128922
9.6738	0.012962	0.0134627	0.0142161	0.0148852	0.0131561	0.01419	0.0141268	0.0143277	0.0144562	0.0132851	0.0116775	0.0135585	0.0128929
9.7464	0.0129059	0.0136458	0.0147867	0.014725	0.0133802	0.0142082	0.0125211	0.014051	0.0143433	0.0146978	0.0119011	0.0135871	0.0131805
9.819	0.012907	0.0136455	0.0147854	0.0147246	0.0133785	0.0142068	0.0125236	0.0140511	0.0143425	0.0146942	0.0119025	0.013589	0.013181
9.8916	0.0141469	0.0139697	0.0149734	0.0151457	0.0126126	0.0132511	0.013672	0.013544	0.0136675	0.0143452	0.013036	0.015209	0.0136709
9.9642	0.0141447	0.0139682	0.0149719	0.015144	0.0126144	0.0132523	0.0136715	0.0135444	0.0136679	0.0143434	0.0130362	0.0152069	0.0136705
10.0368	0.0138421	0.0133966	0.0146035	0.0149512	0.0142598	0.0136478	0.0149295	0.0128113	0.0133766	0.0138106	0.0143603	0.0151005	0.0137771
10.1094	0.0138419	0.0133971	0.0146018	0.0149505	0.0142574	0.0136477	0.014926	0.0128135	0.0133773	0.0138096	0.0143583	0.0150994	0.0137769
10.182	0.0138528	0.0136659	0.0131024	0.0149274	0.0148714	0.0141853	0.0135563	0.0133427	0.0134456	0.0135483	0.0144294	0.0143486	0.0136982
10.2546	0.0138529	0.0136653	0.0131048	0.0149259	0.0148676	0.0141834	0.0135567	0.0133432	0.0134455	0.0135477	0.0144278	0.014349	0.0136983
10.3272	0.0144419	0.0137579	0.0139611	0.0141544	0.013203	0.0131074	0.0130782	0.0136037	0.0130621	0.0136304	0.013571	0.0141821	0.0137183
10.3998	0.0144412	0.0137574	0.0139604	0.0141543	0.0132034	0.0131078	0.0130803	0.0136042	0.0130627	0.0136294	0.0135719	0.014182	0.0137191
10.4724	0.0150316	0.0136774	0.0144058	0.0137503	0.0126201	0.0122806	0.014822	0.0137561	0.012771	0.0136607	0.0138382	0.0138878	0.0146807
10.545	0.0150296	0.0136769	0.014404	0.0137512	0.0126208	0.0122828	0.0148186	0.0137572	0.0127716	0.0136595	0.0138378	0.0138876	0.0146796
10.6176	0.0144259	0.0133696	0.0134871	0.0144844	0.0129233	0.0130467	0.013748	0.0145746	0.0122932	0.0133961	0.0137211	0.0131502	0.0152365
10.6902	0.0144252	0.0133703	0.0134884	0.0144814	0.0129239	0.0130467	0.0137484	0.0145731	0.0122948	0.013396	0.01372	0.013152	0.0152341
10.7628	0.0135937	0.0138908	0.0141351	0.0125099	0.0142271	0.013397	0.0132888	0.0137109	0.0124016	0.0138653	0.012104	0.013766	0.0144362
10.8354	0.0135955	0.0138897	0.0141342	0.012512	0.0142245	0.0133975	0.0132904	0.013712	0.0124034	0.0138638	0.0121075	0.0137659	0.0144355
10.908	0.0144814	0.0137562	0.0144662	0.0120633	0.0138347	0.0141899	0.0143444	0.0135157	0.0133587	0.0137981	0.0128793	0.0140898	0.0136179
10.9806	0.0144798	0.0137555	0.0144633	0.0120659	0.0138338	0.0141883	0.014343	0.0135173	0.0133585	0.0137973	0.0128814	0.0140882	0.0136184
11.0532	0.0138027	0.0131839	0.0124601	0.0134288	0.0134026	0.0137715	0.0142603	0.0143256	0.0136262	0.0137663	0.0149102	0.0127621	0.0135669
11.1258	0.0138036	0.0131843	0.0124622	0.0134283	0.0134027	0.0137707	0.0142606	0.0143251	0.0136255	0.0137654	0.0149077	0.0127644	0.0135669
11.1984	0.0137733	0.0131114	0.0120971	0.0139937	0.0135798	0.0125866	0.0148402	0.0142256	0.0127527	0.0136192	0.0145029	0.0132553	0.0136741
11.271	0.0137736	0.0131113	0.0120992	0.0139938	0.0135795	0.0125887	0.0148385	0.0142255	0.012753	0.0136185	0.014503	0.0132552	0.0136727
11.3573	0.0137126	0.012795	0.0129438	0.0150408	0.013919	0.012763	0.0141895	0.0137236	0.011013	0.0134208	0.0143152	0.0131596	0.0126259
11.4437	0.0137134	0.0127959	0.0129441	0.0150389	0.0139179	0.012764	0.0141898	0.0137251	0.0110185	0.0134205	0.0143148	0.0131601	0.0126275
11.53	0.0139018	0.0129537	0.0135699	0.0151406	0.0137777	0.0133179	0.014038	0.0142115	0.0128501	0.0132738	0.0134059	0.0131236	0.0130689
11.6164	0.0139027	0.0129541	0.0135704	0.0151379	0.0137777	0.0133182	0.0140387	0.0142121	0.0128507	0.0132742	0.0134068	0.0131245	0.0130698
11.7027	0.0146548	0.0131027	0.0146456	0.0133443	0.014135	0.0138098	0.0147474	0.0150622	0.0140714	0.0137986	0.0124061	0.013559	0.0144759
11.789	0.0146536	0.0131038	0.0146443	0.0133457	0.0141339	0.0138092	0.0147455	0.0150611	0.01407	0.0137978	0.0124093	0.0135587	0.0144736
11.8754	0.0139936	0.0140249	0.0151178	0.0128188	0.0140539	0.0135885	0.0137923	0.0150818	0.0131271	0.0139853	0.0129943	0.0134198	0.0143829
11.9617	0.0139938	0.0140242	0.0151164	0.01282	0.0140529	0.0135881	0.0137921	0.0150803	0.0131296	0.0139844	0.012995	0.0134203	0.0143821
12.0481	0.0129752	0.0144217	0.0151517	0.0127782	0.0135177	0.0126021	0.0124291	0.0138482	0.0137248	0.0138197	0.0125048	0.013542	0.0146341
12.1344	0.0129779	0.0144209	0.015149	0.0127796	0.0135181	0.0126038	0.0124319	0.013849	0.0137249	0.0138194	0.0125077	0.0135421	0.0146328
12.2207	0.01339	0.0143647	0.0133426	0.013295	0.0134055	0.0123744	0.0130827	0.0129705	0.013475	0.0136654	0.0131789	0.0135044	0.0148417
12.3071	0.0133906	0.0143645	0.0133442	0.0132955	0.013406	0.0123766	0.013083	0.0129728	0.0134764	0.0136658	0.0131811	0.0135049	0.0148386
12.3934	0.0129999	0.0144946	0.0130773	0.0138621	0.0136848	0.0132116	0.0132794	0.0134278	0.013439	0.0141916	0.0144634	0.0136829	0.013086
12.4798	0.0130029	0.0144937	0.0130782	0.0138619	0.0136856	0.0132121	0.0132793	0.0134284	0.0134405	0.0141911	0.0144624	0.0136836	0.0130872
12.5661	0.0142354	0.0139805	0.0132817	0.0141237	0.0148394	0.01381	0.0127444	0.0137018	0.013698	0.0147042	0.0136338	0.0143247	0.0129552
12.6524	0.0142356	0.0139802	0.0132818	0.0141234	0.0148375	0.0138096	0.0127465	0.0137023	0.0136992	0.0147023	0.013637	0.0143241	0.0129558
12.7388	0.0147051	0.0129555	0.0132388	0.0141793	0.0146108	0.0136814	0.0135803	0.0138777	0.0138866	0.0140079	0.0146099	0.0145618	0.0136439
12.8251	0.0147041	0.0129577	0.0132393	0.0141792	0.0146103	0.0136816	0.0135801	0.0138781	0.0138871	0.0140076	0.0146093	0.014561	0.013643
12.9115	0.0134346	0.0135084	0.0135249	0.0141873	0.0143901	0.0132481	0.0137578	0.0140782	0.0132692	0.0133207	0.0136565	0.0141803	0.0140738
12.9978	0.0134377	0.0135098	0.0135249	0.0141869	0.0143904	0.013249	0.0137575	0.0140784	0.013271	0.0133211	0.0136591	0.01418	0.0140726
13.0841	0.0139575	0.01506	0.013715	0.0137698	0.0150037	0.0128233	0.0131425	0.0141907	0.0127043	0.012773	0.0135388	0.0134146	0.0144189
13.1705	0.0139582	0.015058	0.0137148	0.0137698	0.0150018	0.0128248	0.0131436	0.0141909	0.0127072	0.0127748	0.013542	0.0134158	0.0144165
13.2568	0.0138287	0.0150013	0.013758	0.0129594	0.0141561	0.0126845	0.0128378	0.0142921	0.0129855	0.0135076	0.0148271	0.0135092	0.0135183
13.3432	0.0138297	0.015	0.0137577	0.0129618	0.0141554	0.0126865	0.0128399	0.0142916	0.0129878	0.0135074	0.0148261	0.0135099	0.0135184
13.4295	0.0131152	0.0140869	0.0136346	0.0137164	0.0125257	0.0131136	0.0135765	0.0136241	0.0136836	0.0137391	0.0135838	0.0138235	0.0135139
13.5322	0.0131174	0.0140879	0.0136346	0.0137172	0.0125289	0.0131144	0.0135775	0.0136254	0.0136846	0.0137385	0.013587	0.0138237	0.0135135
13.6349	0.0125565	0.0141569	0.0134238	0.0147893	0.0132033	0.0131134	0.0145212	0.0138554	0.0137422	0.0131219	0.0134786	0.0140949	0.0138998
13.7377	0.0125608	0.0141564	0.0134234	0.0147878	0.0132041	0.0131152	0.0145197	0.0138558	0.0137432	0.0131231	0.013481	0.0140947	0.013899
13.8404	0.0139391	0.0135645	0.0125336	0.0142794	0.0140004	0.0137106	0.0134432	0.0141893	0.013061	0.0132874	0.0133426	0.0140734	0.0146763
13.9431	0.0139399	0.0135653	0.012536	0.0142797	0.014	0.0137112	0.013446	0.0141889	0.0130639	0.0132877	0.0133453	0.0140733	0.0146742
14.0458	0.0143058	0.013191	0.0133908	0.0138669	0.0142506	0.0139664	0.0144951	0.0140363	0.0131903	0.0131009	0.0131357	0.0137323	0.0149828
14.1485	0.0143061	0.0131926	0.0133901	0.0138686	0.0142508	0.0139669	0.0144949	0.014036	0.0131928	0.0131021	0.0131394	0.0137333	0.0149791
14.2513	0.0131886	0.0136861	0.0131917	0.0147223	0.0146699	0.0138953	0.0151108	0.0133625	0.0136421	0.0133595	0.0138604	0.0140862	0.0133838
14.354	0.0131916	0.013686	0.0131922	0.0147213	0.0146681	0.013896	0.0151086	0.0133633	0.0136445	0.0133615	0.0138634	0.0140861	0.0133839
14.4567	0.0127819	0.0135309	0.013094	0.0144239	0.0131799	0.0136365	0.0131994	0.013023	0.0145039	0.0151378	0.0152274	0.0140623	0.0129543
14.5594	0.0127862	0.0135315	0.0130947	0.0144236	0.0131826	0.0136372	0.0132019	0.0130246	0.0145043	0.0151354	0.0152276	0.0140627	0.0129541
14.6621	0.0139949	0.0132473	0.0132527	0.013378	0.0136915	0.0129282	0.0126699	0.013613	0.0140816	0.0146432	0.0149576	0.0141372	0.0130422
14.7649	0.0139959	0.013249	0.0132527	0.0133801	0.0136933	0.0129305	0.0126728	0.0136127	0.0140832	0.0146425	0.0149581	0.0141377	0.0130415
14.8676	0.0138444	0.0138634	0.0129236	0.0136237	0.0156135	0.0128948	0.0135267	0.0134293	0.0133164	0.0133864	0.013086	0.0145674	0.0131997
14.9703	0.013847	0.0138643	0.0129249	0.0136258	0.01561	0.012897	0.0135273	0.0134296	0.0133199	0.0133889	0.0130912	0.0145675	0.0131997
15.073	0.013972	0.0149951	0.0132962	0.0151314	0.0142198	0.0135353	0.0136649	0.0130863	0.0136796	0.013822	0.0132714	0.0151522	0.0143569
15.1757	0.0139749	0.0149937	0.0132963	0.015129	0.0142206	0.0135364	0.0136658	0.0130871	0.0136815	0.0138224	0.0132751	0.0151513	0.0143538
15.2785	0.0146363	0.0149137	0.0133738	0.0140936	0.0134385	0.0139846	0.013648	0.0129697	0.0135272	0.0137666	0.0138082	0.0152859	0.0140752
15.3812	0.014637	0.0149129	0.0133748	0.0140947	0.0134404	0.0139838	0.0136493	0.0129714	0.0135299	0.0137678	0.0138106	0.0152846	0.0140741
15.4839	0.0136762	0.0141676	0.0140911	0.01372	0.0138363	0.0123444	0.0138922	0.0139434	0.0133737	0.0141539	0.0135108	0.0145743	0.0143746
15.5866	0.0136805	0.0141675	0.01409	0.0137213	0.0138362	0.0123476	0.0138921	0.0139429	0.0133774	0.0141545	0.0135144	0.0145743	0.0143724
15.6893	0.0143006	0.0129104	0.0135078	0.0139158	0.0133728	0.0118147	0.0130321	0.0142553	0.0142741	0.014481	0.0135635	0.0140131	0.0141876
15.7921	0.014303	0.0129129	0.0135095	0.0139155	0.0133737	0.0118192	0.0130343	0.0142541	0.0142767	0.0144804	0.0135671	0.0140139	0.014186
15.8948	0.0146951	0.0131642	0.0142468	0.012886	0.0127942	0.0133692	0.0129098	0.0134207	0.015569	0.0135387	0.0138433	0.0140766	0.0141
15.9975	0.0146962	0.0131652	0.0142465	0.0128889	0.0127967	0.0133696	0.0129119	0.0134218	0.0155682	0.0135411	0.0138465	0.0140768	0.0140991
16.1197	0.0135697	0.0134587	0.0146083	0.0133714	0.0135866	0.013412	0.0132108	0.0132787	0.0142719	0.013956	0.0139111	0.014005	0.0149344
16.2418	0.0135737	0.0134592	0.0146068	0.0133731	0.0135879	0.0134138	0.0132117	0.0132801	0.0142746	0.0139569	0.0139143	0.0140047	0.0149302
16.364	0.013268	0.0134088	0.0134485	0.0144405	0.0148171	0.0136516	0.0127933	0.0141568	0.0133606	0.0143103	0.0137453	0.0133357	0.0136228
16.4861	0.0132723	0.0134096	0.0134507	0.0144402	0.0148148	0.0136534	0.0127958	0.0141561	0.0133644	0.0143099	0.013749	0.0133373	0.0136222
16.6083	0.0137722	0.0133812	0.0140898	0.014492	0.0133317	0.0141294	0.0131072	0.0143073	0.0132423	0.0133719	0.0138277	0.0136949	0.0133885
16.7305	0.0137751	0.0133816	0.0140897	0.0144921	0.0133338	0.0141294	0.0131086	0.0143057	0.0132456	0.0133739	0.013831	0.0136952	0.013388
16.8526	0.0138225	0.0129099	0.0143201	0.0140282	0.0129284	0.0130243	0.0131026	0.0128356	0.0131906	0.0130535	0.0136005	0.0140085	0.0142756
16.9748	0.0138253	0.0129116	0.014319	0.0140302	0.012931	0.0130278	0.0131041	0.0128384	0.0131945	0.0130558	0.0136036	0.0140083	0.014272
17.0969	0.0132598	0.0130435	0.0130542	0.0148263	0.0137474	0.013432	0.0126896	0.0136033	0.0137053	0.0133278	0.0125019	0.0140764	0.01355
17.2191	0.013264	0.0130448	0.0130571	0.0148254	0.0137474	0.0134347	0.0126925	0.013603	0.0137078	0.0133297	0.0125075	0.0140766	0.013549
17.3413	0.0130476	0.0134626	0.0140311	0.0141422	0.013281	0.0145822	0.0130802	0.013743	0.01363	0.0138438	0.0124426	0.0144304	0.0135947
17.4634	0.0130527	0.0134626	0.0140321	0.0141428	0.0132829	0.0145821	0.0130827	0.0137425	0.0136335	0.0138444	0.0124482	0.0144294	0.0135925
17.5856	0.0139116	0.0128681	0.0156726	0.0130227	0.0133131	0.0141549	0.013963	0.013051	0.0138843	0.0135404	0.0132322	0.0139572	0.0134289
17.7077	0.0139146	0.0128694	0.0156682	0.013026	0.0133153	0.0141564	0.0139643	0.0130521	0.0138867	0.0135424	0.0132363	0.0139572	0.0134272
17.8299	0.0141014	0.0122526	0.0131795	0.0136913	0.0141858	0.0136236	0.0144757	0.012902	0.0134581	0.0136371	0.0136783	0.0134532	0.0134793
17.9521	0.0141048	0.0122559	0.0131828	0.013693	0.0141863	0.0136256	0.014477	0.0129037	0.0134624	0.0136393	0.0136818	0.0134531	0.0134767
18.0742	0.0140474	0.0133789	0.0134614	0.0146029	0.0145009	0.0130731	0.0149462	0.0138444	0.0141345	0.0144793	0.0133043	0.0125107	0.0128559
18.1964	0.0140504	0.0133803	0.0134625	0.0146034	0.0145013	0.0130754	0.014947	0.0138444	0.0141364	0.0144799	0.0133088	0.0125128	0.0128545
18.3185	0.0130721	0.0148057	0.0140759	0.015222	0.0143273	0.0123646	0.0151876	0.0145854	0.0135882	0.0147091	0.0127504	0.0127227	0.0124803
18.4407	0.013078	0.0148043	0.014075	0.015222	0.0143286	0.0123686	0.015188	0.0145837	0.0135914	0.0147084	0.0127572	0.0127238	0.0124805
18.5629	0.0135958	0.0143829	0.0132157	0.015394	0.0144365	0.0127915	0.0147051	0.0139577	0.0127735	0.0129647	0.0140333	0.0132157	0.0139079
18.685	0.0136001	0.0143838	0.013218	0.0153929	0.0144376	0.0127942	0.0147058	0.0139583	0.0127794	0.012969	0.0140372	0.0132165	0.0139043
18.8072	0.0140387	0.014258	0.0139388	0.0139511	0.0146861	0.013215	0.0133172	0.0140324	0.0140185	0.0135162	0.0147291	0.0141447	0.0141322
18.9293	0.0140421	0.0142592	0.013938	0.0139537	0.0146858	0.013217	0.0133206	0.0140316	0.0140207	0.0135185	0.0147318	0.0141435	0.0141292
19.0515	0.0135938	0.0146195	0.0132767	0.0139988	0.0137236	0.0129464	0.0129271	0.0132715	0.0140207	0.0144267	0.0138351	0.0139124	0.0140024
19.1968	0.0135993	0.0146197	0.0132784	0.0140004	0.013725	0.01295	0.012931	0.013273	0.0140236	0.0144262	0.0138406	0.0139118	0.013999
19.3421	0.0143227	0.0144876	0.0134814	0.0144348	0.0126982	0.0137067	0.0138546	0.0136875	0.0134663	0.013134	0.0137137	0.0131287	0.0130617
19.4875	0.0143254	0.0144879	0.0134824	0.0144345	0.0127016	0.0137095	0.0138561	0.0136872	0.0134707	0.0131375	0.0137189	0.0131308	0.0130608
19.6328	0.0135044	0.0138921	0.014007	0.0134055	0.0130578	0.0150719	0.0141288	0.013758	0.0136231	0.0130268	0.0137284	0.0141398	0.0134015
19.7781	0.0135091	0.0138931	0.0140067	0.0134083	0.0130598	0.0150716	0.0141298	0.0137573	0.0136265	0.0130298	0.0137332	0.0141383	0.0133992
19.9234	0.012556	0.0131344	0.0136518	0.0136282	0.013389	0.014485	0.0134818	0.0129608	0.0132572	0.0134596	0.0133654	0.0135967	0.0138599
20.0687	0.0125626	0.0131372	0.013653	0.0136298	0.0133907	0.0144867	0.0134842	0.0129622	0.0132617	0.0134621	0.013371	0.0135974	0.0138563
20.2141	0.0128032	0.0136471	0.0140612	0.0140425	0.0137043	0.013625	0.0129197	0.0131715	0.0133656	0.0141536	0.0131267	0.0135423	0.0133202
20.3594	0.0128093	0.0136487	0.0140611	0.0140434	0.0137055	0.0136277	0.0129226	0.0131719	0.0133702	0.0141553	0.0131332	0.0135433	0.0133179
20.5047	0.0137017	0.0145292	0.0138567	0.0140403	0.0135982	0.0129042	0.0125797	0.0135068	0.0141394	0.0146096	0.0135788	0.0144185	0.0130288
20.65	0.013706	0.0145283	0.0138563	0.0140407	0.0135995	0.0129078	0.0125835	0.0135062	0.0141415	0.0146099	0.0135839	0.0144173	0.0130265
20.7953	0.0137908	0.0136213	0.0125928	0.0130889	0.013193	0.0124822	0.0130685	0.0130518	0.0131453	0.0134198	0.0135034	0.0143004	0.012848
20.9407	0.0137961	0.013623	0.0125958	0.0130917	0.0131954	0.0124867	0.0130717	0.0130524	0.0131505	0.0134235	0.0135099	0.0142989	0.0128448
21.086	0.0141515	0.0131744	0.013152	0.0131321	0.013293	0.0131465	0.0140083	0.0129231	0.0132106	0.0135619	0.0142588	0.0126787	0.0117048
21.2313	0.0141569	0.0131765	0.0131528	0.0131346	0.0132943	0.0131505	0.0140094	0.0129247	0.0132151	0.0135652	0.014264	0.0126813	0.0117044
21.3766	0.0150033	0.0132616	0.0134568	0.0138457	0.0126316	0.0147338	0.0138417	0.0140502	0.0134096	0.0146337	0.014681	0.0130692	0.0119604
21.5219	0.0150062	0.0132634	0.0134574	0.0138468	0.0126342	0.0147345	0.0138442	0.0140485	0.0134131	0.0146341	0.014685	0.0130707	0.0119592
21.6673	0.0140612	0.0135387	0.0134835	0.0141038	0.0122364	0.0147847	0.0138328	0.0136241	0.0124774	0.014099	0.0137962	0.0142626	0.0129661
21.8126	0.0140672	0.0135402	0.013484	0.0141052	0.0122405	0.0147858	0.0138347	0.0136241	0.0124844	0.0141014	0.0138036	0.0142611	0.0129628
21.9579	0.0140341	0.0138691	0.0131593	0.014425	0.0133782	0.0137514	0.0132698	0.013316	0.0137716	0.0137444	0.014574	0.0138423	0.0132281
22.1032	0.0140393	0.0138692	0.0131608	0.0144252	0.0133793	0.0137543	0.0132731	0.0133165	0.0137758	0.0137469	0.0145778	0.0138434	0.0132255
22.2485	0.0139672	0.0129567	0.0133599	0.0136702	0.0132632	0.0127165	0.0130758	0.0135205	0.0149752	0.0134103	0.0134254	0.0145988	0.0137331
22.3939	0.0139718	0.0129597	0.0133613	0.0136722	0.0132657	0.0127219	0.0130795	0.01352	0.0149774	0.0134129	0.0134322	0.0145976	0.013729
22.5392	0.0129741	0.0132664	0.0140016	0.0133155	0.0132998	0.0136008	0.0134692	0.0131365	0.0144388	0.0127865	0.0126701	0.014339	0.0132391
22.6845	0.0129808	0.0132683	0.0140009	0.0133178	0.0133034	0.0136043	0.0134717	0.0131368	0.0144436	0.0127903	0.0126785	0.0143386	0.0132371
22.8574	0.0126931	0.013872	0.0132842	0.0133966	0.0148147	0.0149168	0.013325	0.0126886	0.0146928	0.012757	0.0135154	0.0137541	0.0134668
23.0302	0.0126993	0.0138731	0.0132862	0.0133991	0.0148155	0.0149164	0.0133289	0.0126896	0.0146967	0.0127604	0.0135218	0.0137556	0.0134638
23.2031	0.0122329	0.0140866	0.0135565	0.0141526	0.0157199	0.0133033	0.0141145	0.0126478	0.014917	0.0129514	0.0141695	0.0145959	0.0135646
23.3759	0.0122407	0.0140875	0.0135572	0.0141534	0.0157183	0.0133075	0.014117	0.0126503	0.0149196	0.0129549	0.0141745	0.014595	0.0135624
23.5488	0.0129087	0.013917	0.0134276	0.0141643	0.0139043	0.012639	0.0148437	0.0146049	0.0136445	0.0134759	0.0135079	0.0147223	0.0143219
23.7217	0.0129152	0.0139186	0.0134292	0.0141648	0.0139067	0.0126438	0.0148448	0.0146028	0.01365	0.0134784	0.0135151	0.0147213	0.0143187
23.8945	0.0137235	0.0138545	0.0136936	0.0130407	0.0124805	0.0130253	0.014263	0.0148643	0.0131	0.0136545	0.0134062	0.0141379	0.0153599
24.0674	0.0137284	0.0138559	0.0136957	0.0130446	0.0124855	0.0130294	0.0142662	0.0148623	0.0131062	0.0136564	0.0134134	0.0141377	0.015355
24.2402	0.0133805	0.0134869	0.0152634	0.0138414	0.0132213	0.0137583	0.0142682	0.0137013	0.0137333	0.0128317	0.013561	0.0133718	0.0154778
24.4131	0.0133863	0.0134898	0.0152614	0.0138433	0.0132231	0.0137611	0.0142711	0.0137029	0.0137371	0.0128355	0.013568	0.0133725	0.015472
24.586	0.0125338	0.0142964	0.0147206	0.0147867	0.0130175	0.0139967	0.0144244	0.0142929	0.0132289	0.0123826	0.0137569	0.0128109	0.0138765
24.7588	0.0125412	0.014298	0.0147202	0.0147864	0.0130196	0.0139997	0.0144268	0.0142922	0.0132345	0.0123871	0.0137639	0.012813	0.0138743
24.9317	0.0121063	0.0152774	0.0133943	0.0141712	0.0120964	0.0140573	0.0142579	0.0144009	0.0131209	0.0126678	0.0138828	0.0135645	0.0133858
25.1045	0.0121151	0.0152763	0.0133963	0.0141718	0.012101	0.0140603	0.0142609	0.0144007	0.0131267	0.0126713	0.0138897	0.0135652	0.0133836
25.2774	0.0132079	0.0139844	0.0129031	0.0124965	0.0126277	0.01387	0.0143812	0.0146791	0.0137158	0.0125168	0.0138107	0.0144771	0.0135971
25.4503	0.0132143	0.0139875	0.0129058	0.0125006	0.0126307	0.0138737	0.0143827	0.0146784	0.01372	0.0125221	0.0138183	0.0144765	0.0135935
25.6231	0.0137709	0.0142758	0.0135879	0.0123382	0.0130634	0.0139437	0.0130365	0.0148566	0.0135079	0.0139354	0.0140795	0.0149115	0.0133093
25.796	0.0137772	0.0142782	0.0135894	0.0123424	0.0130656	0.0139476	0.0130414	0.0148547	0.0135127	0.0139384	0.0140876	0.0149109	0.013307
25.9688	0.0140482	0.0155156	0.0145695	0.0135379	0.0129418	0.0143773	0.0129521	0.0136517	0.0129388	0.0152172	0.0154082	0.0152307	0.0138033
26.1417	0.0140544	0.0155147	0.0145687	0.0135397	0.0129454	0.0143802	0.012957	0.0136531	0.0129449	0.0152169	0.0154135	0.0152289	0.0137994
26.3146	0.0140364	0.0149307	0.0140471	0.0143497	0.0136011	0.0143308	0.0141875	0.0140545	0.0130318	0.0136544	0.0154558	0.014266	0.0138498
26.4874	0.0140429	0.0149312	0.0140483	0.0143512	0.013603	0.0143343	0.0141891	0.0140533	0.0130373	0.0136589	0.0154606	0.0142668	0.0138462
26.6603	0.0137743	0.013577	0.0138705	0.0151215	0.0134723	0.0143394	0.0139475	0.0133682	0.0130012	0.013273	0.0136474	0.0141624	0.013782
26.8331	0.0137809	0.01358	0.0138722	0.0151204	0.0134752	0.0143429	0.0139507	0.0133687	0.0130068	0.0132771	0.013657	0.0141629	0.0137783
27.006	0.0130272	0.0133013	0.0145305	0.0134481	0.0134013	0.0142865	0.0138099	0.0128388	0.0127923	0.0131576	0.0138806	0.0145357	0.0136363
27.2116	0.0130355	0.0133047	0.0145302	0.0134517	0.0134051	0.0142908	0.0138128	0.0128413	0.0127996	0.0131617	0.0138881	0.014535	0.0136331
27.4171	0.0130911	0.0142299	0.0142139	0.0132387	0.0143616	0.0149551	0.013358	0.0146164	0.0141851	0.0130292	0.013831	0.0143029	0.0137652
27.6227	0.0131005	0.0142305	0.0142141	0.0132425	0.014363	0.014958	0.0133618	0.0146144	0.0141892	0.0130344	0.0138388	0.0143028	0.0137611
27.8282	0.0150344	0.0139224	0.0132212	0.0145576	0.0143107	0.0152059	0.013289	0.0149281	0.0144484	0.0140037	0.013538	0.0140581	0.0134765
28.0338	0.0150388	0.0139243	0.0132237	0.0145571	0.0143125	0.0152081	0.0132922	0.0149258	0.0144529	0.0140065	0.0135461	0.0140581	0.0134735
28.2394	0.0146426	0.0136074	0.0134947	0.0134282	0.0136178	0.0145369	0.0129902	0.0138168	0.0143113	0.0139858	0.0131361	0.0136305	0.0136052
28.4449	0.0146496	0.01361	0.0134956	0.0134311	0.0136203	0.0145407	0.012993	0.0138165	0.0143166	0.0139894	0.0131461	0.0136315	0.0136016
28.6505	0.0144096	0.0140062	0.0132428	0.0128467	0.0125716	0.0141041	0.0116562	0.012632	0.0144991	0.0139374	0.0142729	0.0139144	0.0137281
28.856	0.0144166	0.0140082	0.0132437	0.0128508	0.0125767	0.0141081	0.0116623	0.0126343	0.0145021	0.0139416	0.0142802	0.0139156	0.0137251
29.0616	0.0141383	0.014603	0.0124318	0.0137494	0.0131914	0.0137992	0.0120027	0.0133743	0.0123008	0.0143451	0.014762	0.0154204	0.0145794
29.2672	0.0141449	0.0146027	0.012436	0.013752	0.0131947	0.013804	0.0120075	0.0133747	0.0123098	0.0143482	0.0147689	0.0154182	0.0145747
29.4727	0.0130348	0.0133084	0.0141815	0.0149444	0.0139038	0.0142532	0.0128313	0.0145626	0.0126592	0.0141552	0.0142389	0.0155538	0.0150339
29.6783	0.0130443	0.0133119	0.0141808	0.0149441	0.0139046	0.0142557	0.012834	0.0145599	0.0126669	0.0141591	0.0142474	0.0155508	0.0150282
29.8838	0.0133258	0.013405	0.0141977	0.0140571	0.0123482	0.0133282	0.0123472	0.0136514	0.0143159	0.0141305	0.0141903	0.0135658	0.0143956
30.0894	0.0133335	0.0134083	0.0141978	0.0140596	0.0123538	0.0133326	0.0123522	0.0136515	0.0143197	0.0141343	0.0141989	0.0135667	0.0143916
30.295	0.013224	0.0145752	0.0132894	0.0136731	0.0127701	0.0124054	0.0127004	0.0131473	0.014077	0.0140533	0.0145551	0.0122907	0.0142736
30.5005	0.0132321	0.014575	0.0132928	0.0136762	0.0127744	0.0124119	0.0127052	0.0131488	0.0140835	0.0140569	0.0145628	0.0122938	0.0142678
30.7061	0.0130488	0.0137304	0.0147257	0.0142022	0.0140738	0.0131646	0.0137696	0.0141234	0.0147597	0.0135378	0.0143824	0.0133877	0.012465
30.9116	0.0130582	0.0137337	0.0147249	0.0142033	0.0140746	0.0131689	0.0137723	0.0141219	0.0147639	0.0135423	0.0143899	0.013388	0.0124633
31.1172	0.0141111	0.0141637	0.0147182	0.0136242	0.0132134	0.0136489	0.0139536	0.0139122	0.0141536	0.0131758	0.0132159	0.0144415	0.0122639
31.3228	0.0141176	0.0141654	0.0147176	0.0136268	0.0132172	0.0136533	0.0139567	0.013912	0.0141599	0.0131808	0.0132271	0.0144385	0.0122621
31.5283	0.0139366	0.0144364	0.0134809	0.0132287	0.0128696	0.014472	0.0137328	0.0138496	0.0140763	0.0131795	0.0142839	0.0125097	0.0135055
31.7339	0.0139435	0.0144372	0.013483	0.0132314	0.0128738	0.0144748	0.0137363	0.0138504	0.0140836	0.0131842	0.0142918	0.0125126	0.0135005
31.9394	0.0126979	0.0136514	0.0133765	0.0128335	0.0131878	0.0143764	0.013201	0.0150192	0.0154158	0.0131216	0.0147045	0.012921	0.0136071
32.145	0.0127075	0.0136542	0.0133776	0.012837	0.0131906	0.0143787	0.0132065	0.015017	0.0154186	0.013127	0.0147111	0.0129231	0.0136031
32.3894	0.0125026	0.0135048	0.0130575	0.0130326	0.0126362	0.0126412	0.0141593	0.0149215	0.0139834	0.0136913	0.0131749	0.0150355	0.0139325
32.6339	0.0125121	0.0135082	0.0130583	0.0130357	0.012641	0.012648	0.0141621	0.0149194	0.0139916	0.0136956	0.0131856	0.0150323	0.0139277
32.8783	0.0129739	0.0144866	0.0119816	0.0134518	0.0131413	0.0129907	0.0142339	0.0136442	0.0147433	0.0139942	0.0130518	0.0143122	0.0139027
33.1228	0.0129815	0.014487	0.0119851	0.0134543	0.0131452	0.012996	0.0142367	0.0136453	0.0147493	0.0139983	0.0130615	0.014312	0.0138984
33.3672	0.0123689	0.013909	0.0125553	0.013673	0.0140546	0.0139046	0.0135257	0.0138289	0.0157596	0.0139456	0.0129332	0.0137374	0.0140397
33.6116	0.0123775	0.0139113	0.0125568	0.0136758	0.0140559	0.0139072	0.0135294	0.013829	0.0157621	0.0139502	0.0129438	0.0137388	0.0140345
33.8561	0.0111293	0.0135698	0.0129379	0.0142241	0.0130768	0.0130955	0.0124035	0.0144213	0.0137674	0.0140069	0.0138223	0.0145987	0.0135406
34.1005	0.0111408	0.0135728	0.0129383	0.0142262	0.013081	0.013101	0.0124093	0.0144191	0.0137752	0.0140115	0.0138313	0.0145979	0.0135364
34.345	0.0114847	0.0139881	0.0122208	0.0147084	0.0125719	0.0133073	0.0122934	0.0132196	0.0132797	0.0140959	0.0145594	0.0148089	0.0130868
34.5894	0.011496	0.0139893	0.012223	0.0147095	0.0125766	0.0133119	0.0123006	0.0132218	0.0132871	0.0141008	0.0145671	0.0148082	0.0130833
34.8338	0.01333	0.0132874	0.0119815	0.0143079	0.0126849	0.0135112	0.0147572	0.0143427	0.0134374	0.0146254	0.0140687	0.0147198	0.0131567
35.0783	0.0133377	0.0132909	0.0119846	0.0143101	0.0126891	0.0135153	0.0147572	0.0143419	0.013445	0.0146295	0.014078	0.0147194	0.013153
35.3227	0.0138495	0.0135022	0.0129917	0.013815	0.0126909	0.0132608	0.013576	0.0154358	0.0145189	0.0150592	0.0137978	0.0146191	0.0136006
35.5672	0.0138569	0.0135056	0.0129926	0.013818	0.0126955	0.0132657	0.0135806	0.0154325	0.0145237	0.0150613	0.0138072	0.0146187	0.0135963
35.8116	0.0130376	0.0147377	0.0135387	0.0137284	0.0131176	0.0132496	0.0129401	0.0145147	0.0141622	0.0133731	0.0135287	0.0142923	0.0141375
36.056	0.0130489	0.014738	0.0135387	0.0137308	0.0131222	0.0132541	0.0129453	0.0145145	0.0141682	0.0133791	0.0135386	0.014293	0.0141331
36.3005	0.0144092	0.0143339	0.0129296	0.0131995	0.0142618	0.0130836	0.0130615	0.0144595	0.0135795	0.0127358	0.0134504	0.0148951	0.0151193
36.5449	0.0144163	0.0143355	0.0129312	0.0132032	0.0142642	0.0130889	0.0130654	0.0144575	0.0135869	0.0127424	0.0134594	0.0148942	0.0151132
36.7894	0.0139955	0.013457	0.0124995	0.0132715	0.0144103	0.0134131	0.0122151	0.0132067	0.013819	0.0131214	0.0124019	0.0150448	0.0153615
37.0338	0.0140048	0.0134615	0.0125026	0.0132757	0.0144128	0.0134166	0.0122226	0.0132075	0.0138243	0.0131263	0.0124144	0.015044	0.0153541
37.2782	0.0137831	0.0146691	0.0134889	0.0147056	0.0136183	0.0125267	0.013799	0.0128535	0.0127566	0.0128184	0.0134778	0.0149711	0.0136704
37.5227	0.0137932	0.0146705	0.013489	0.0147058	0.0136229	0.0125331	0.013802	0.0128546	0.0127654	0.0128263	0.0134871	0.0149698	0.0136671
37.7671	0.014349	0.0154135	0.0132399	0.0141442	0.0136537	0.0127917	0.0139681	0.0135816	0.0133976	0.0150702	0.0139128	0.0141865	0.0132576
38.0116	0.0143579	0.0154136	0.0132411	0.0141459	0.0136581	0.012797	0.0139716	0.013581	0.0134032	0.0150727	0.0139213	0.0141863	0.0132546
38.256	0.0146559	0.0147848	0.0127385	0.0129517	0.0142014	0.0132229	0.0133015	0.014146	0.0126133	0.0155917	0.0130017	0.0133997	0.0142366
38.5467	0.014665	0.014786	0.0127411	0.012956	0.0142043	0.0132274	0.0133078	0.0141455	0.0126221	0.0155927	0.0130129	0.0134015	0.0142309
38.8374	0.0152454	0.01355	0.0133274	0.0129865	0.0138384	0.0131463	0.0143507	0.0151586	0.0133029	0.0130222	0.0130408	0.0142796	0.0143801
39.1281	0.015252	0.0135533	0.0133281	0.0129891	0.0138418	0.0131517	0.0143543	0.0151551	0.0133104	0.0130287	0.0130513	0.0142784	0.0143747
39.4188	0.0135686	0.0130449	0.0130962	0.0121973	0.0129208	0.0135115	0.0148275	0.0140733	0.0146574	0.0115777	0.0131888	0.0142841	0.0143428
39.7095	0.013579	0.0130494	0.0130981	0.0122025	0.0129266	0.0135159	0.0148305	0.014073	0.0146615	0.011586	0.0131996	0.0142829	0.0143369
40.0002	0.0124984	0.0143218	0.0132168	0.0127285	0.0133273	0.0133946	0.0143474	0.0136594	0.0136665	0.0121035	0.0138369	0.0135051	0.0136106
40.2909	0.0125102	0.0143219	0.0132184	0.0127334	0.0133315	0.0133998	0.0143512	0.0136591	0.0136737	0.01211	0.0138455	0.0135047	0.0136065
40.5816	0.0127995	0.0133769	0.0134085	0.0147307	0.013559	0.0135564	0.013483	0.0136237	0.013026	0.0128636	0.0128586	0.0123729	0.0135867
40.8723	0.0128104	0.0133798	0.0134096	0.0147321	0.0135631	0.0135607	0.0134889	0.0136224	0.0130345	0.0128686	0.01287	0.0123752	0.0135823
41.163	0.0135605	0.0126328	0.013207	0.0157922	0.0136044	0.0129136	0.013641	0.0129172	0.0136139	0.0127873	0.0125558	0.0130639	0.0139621
41.4537	0.0135702	0.0126377	0.0132091	0.0157918	0.013609	0.0129199	0.0136454	0.0129186	0.013621	0.0127931	0.0125681	0.0130638	0.0139566
41.7444	0.0141783	0.0136831	0.0135484	0.0146724	0.0141689	0.0132662	0.0133292	0.0140917	0.0142345	0.0126634	0.0136697	0.0135169	0.0137986
42.0351	0.0141866	0.0136852	0.0135499	0.0146755	0.0141721	0.0132722	0.0133352	0.0140889	0.0142403	0.0126706	0.013679	0.0135161	0.0137947
42.3258	0.0135724	0.0141602	0.0139617	0.0143469	0.0139421	0.0144538	0.0141428	0.0134407	0.0139051	0.0139428	0.0134749	0.0134178	0.0148006
42.6165	0.0135817	0.0141631	0.0139629	0.0143497	0.0139465	0.0144565	0.0141465	0.0134394	0.013912	0.0139468	0.013485	0.013417	0.0147936
42.9072	0.0121726	0.0153977	0.0143288	0.014115	0.0141106	0.0136949	0.0140786	0.0121599	0.0135517	0.0138704	0.0126605	0.0127523	0.0144009
43.1979	0.0121844	0.015398	0.0143295	0.0141174	0.0141146	0.0137005	0.0140819	0.0121619	0.0135588	0.0138752	0.0126734	0.012753	0.0143953
43.4886	0.0115949	0.0154706	0.0143922	0.0132662	0.0143711	0.0135627	0.0126393	0.013182	0.0129873	0.013251	0.0136906	0.0126581	0.0138988
43.7793	0.011608	0.0154703	0.0143925	0.0132709	0.0143737	0.0135681	0.0126472	0.0131807	0.0129959	0.0132572	0.0137006	0.0126591	0.0138943
44.07	0.012688	0.0136026	0.0137949	0.0138352	0.0132873	0.0136948	0.0137958	0.0133865	0.0134517	0.0130978	0.0138398	0.0134096	0.0142244
44.3607	0.0126996	0.0136063	0.0137962	0.0138383	0.0132923	0.0136998	0.0137999	0.0133852	0.0134588	0.0131044	0.0138505	0.0134077	0.014218
44.6514	0.0146586	0.0127485	0.0132535	0.0145025	0.0127849	0.0137981	0.014061	0.0131223	0.0135435	0.0135342	0.0139448	0.0122896	0.0136219
44.9421	0.0146664	0.0127534	0.0132554	0.0145036	0.0127895	0.0138023	0.0140655	0.0131225	0.0135513	0.01354	0.0139554	0.012292	0.013617
45.2328	0.0146356	0.0135527	0.0130015	0.0135343	0.0120314	0.0129703	0.0140796	0.0139778	0.0139913	0.01386	0.0138293	0.0132172	0.0133485
45.5235	0.0146445	0.0135562	0.0130035	0.0135374	0.0120379	0.0129763	0.0140848	0.0139747	0.0139983	0.0138658	0.0138402	0.0132171	0.0133436
45.8692	0.0137161	0.0149764	0.0128901	0.0124871	0.0124696	0.0125362	0.0147068	0.0126871	0.0141598	0.0143634	0.0137264	0.0140579	0.0133555
46.2149	0.0137276	0.0149768	0.0128919	0.0124931	0.0124754	0.0125435	0.0147099	0.0126878	0.0141671	0.0143682	0.0137384	0.0140567	0.0133501
46.5607	0.0139896	0.0147372	0.0126682	0.0137041	0.0137079	0.013709	0.0139284	0.0126451	0.0144617	0.0140786	0.0146953	0.0141562	0.0130841
46.9064	0.0139992	0.0147388	0.0126705	0.0137068	0.0137105	0.0137127	0.0139333	0.0126461	0.0144685	0.0140842	0.0147041	0.014156	0.0130791
47.2521	0.0133793	0.0140333	0.0128059	0.0143908	0.0130927	0.0131969	0.0131912	0.0140373	0.0146335	0.0135347	0.0138008	0.014765	0.0128211
47.5978	0.0133906	0.0140365	0.0128083	0.0143925	0.0130978	0.0132027	0.013197	0.0140345	0.0146403	0.0135421	0.0138119	0.0147632	0.0128177
47.9435	0.0132716	0.01399	0.0135146	0.0140244	0.0129306	0.0130752	0.0129223	0.0136482	0.0147813	0.0144135	0.012924	0.0145186	0.0141128
48.2893	0.0132829	0.0139924	0.013516	0.0140276	0.0129362	0.0130818	0.0129287	0.0136479	0.014787	0.0144184	0.0129359	0.0145179	0.0141069
48.635	0.0136118	0.0136942	0.0141404	0.0140358	0.0134322	0.0141814	0.0136391	0.0138813	0.0137918	0.0144205	0.0121386	0.014339	0.0151828
48.9807	0.0136218	0.0136981	0.0141403	0.0140384	0.0134368	0.0141847	0.0136439	0.0138802	0.0137983	0.014426	0.012152	0.0143376	0.0151743
49.3264	0.013015	0.0146788	0.013601	0.0135195	0.0136711	0.0135474	0.0139561	0.0139856	0.0118098	0.0140488	0.0124056	0.0133247	0.0139156
49.6721	0.0130266	0.0146798	0.0136028	0.0135231	0.0136762	0.0135526	0.0139594	0.0139851	0.0118206	0.0140552	0.0124187	0.0133257	0.0139112
50.0179	0.0128385	0.0143961	0.013546	0.0131371	0.014307	0.0126847	0.0124667	0.0146692	0.0121543	0.0141233	0.013589	0.013415	0.0139863
50.3636	0.0128498	0.0143977	0.0135472	0.0131428	0.014311	0.0126913	0.0124749	0.0146672	0.0121633	0.0141299	0.0135998	0.0134151	0.0139815
50.7093	0.0124663	0.0132469	0.0132684	0.0149279	0.0145359	0.0126141	0.0135911	0.0147847	0.0130475	0.014855	0.0139775	0.0137345	0.0150763
51.055	0.0124786	0.0132516	0.0132692	0.0149296	0.0145405	0.0126207	0.013596	0.0147828	0.0130548	0.0148588	0.0139883	0.0137337	0.015068
51.4007	0.0125471	0.0139469	0.012052	0.015769	0.0151921	0.0130867	0.0144095	0.014653	0.0133013	0.0137354	0.0138487	0.0134864	0.0140469
51.7465	0.0125608	0.0139492	0.0120555	0.0157692	0.0151952	0.0130924	0.0144132	0.0146519	0.0133085	0.0137416	0.0138601	0.0134868	0.0140412
52.0922	0.0146414	0.0141832	0.0120299	0.0146379	0.0151308	0.0133141	0.0140014	0.0150675	0.0129616	0.0125586	0.0137226	0.0137383	0.013111
52.4379	0.0146507	0.0141854	0.0120335	0.0146409	0.0151332	0.0133199	0.0140065	0.0150642	0.0129703	0.012567	0.013734	0.0137383	0.0131067
52.7836	0.0152357	0.0141697	0.0132598	0.0139254	0.0133529	0.013692	0.0137912	0.0138654	0.0133671	0.0128292	0.0133687	0.0142972	0.0132695
53.1293	0.0152443	0.0141729	0.013261	0.0139289	0.013359	0.013698	0.0137959	0.0138642	0.0133752	0.0128366	0.0133807	0.014296	0.0132644
53.4751	0.0139153	0.0150959	0.0141287	0.01362	0.0126539	0.0146122	0.013015	0.0125724	0.0139295	0.0135196	0.012974	0.0142701	0.0137788
53.8208	0.0139283	0.015096	0.0141282	0.013623	0.0126607	0.0146157	0.0130218	0.0125738	0.0139371	0.0135261	0.012987	0.0142693	0.0137724
54.1665	0.0145269	0.0141311	0.0131957	0.0129004	0.0133259	0.0139229	0.0133408	0.0132005	0.0144083	0.0142171	0.0132308	0.0140552	0.013568
54.5776	0.0145378	0.0141335	0.0131974	0.0129041	0.0133302	0.0139287	0.0133469	0.0132	0.0144159	0.0142224	0.0132435	0.0140548	0.0135627
54.9887	0.0150143	0.0130733	0.0122689	0.0120759	0.0130495	0.0136679	0.014268	0.0139782	0.0151519	0.0141443	0.0140733	0.0139825	0.0138849
55.3999	0.0150242	0.013078	0.0122734	0.0120813	0.0130547	0.0136732	0.0142729	0.0139761	0.0151574	0.0141501	0.0140847	0.0139822	0.0138794
55.811	0.0144296	0.0136549	0.0136752	0.0124304	0.0125625	0.0131006	0.0151102	0.0138798	0.0142567	0.0137631	0.014545	0.0141177	0.0147439
56.2221	0.0144408	0.0136577	0.0136759	0.0124352	0.0125694	0.013107	0.0151131	0.0138788	0.0142651	0.0137698	0.0145551	0.0141174	0.014736
56.6332	0.0139064	0.0142013	0.0141885	0.0136112	0.0135945	0.0128073	0.014369	0.0142245	0.0143491	0.0137344	0.013581	0.0145552	0.0140547
57.0443	0.0139185	0.014203	0.0141891	0.0136137	0.0135996	0.0128142	0.0143737	0.014222	0.0143568	0.0137407	0.0135933	0.0145531	0.0140498
57.4555	0.0138591	0.0141261	0.0138884	0.0139361	0.0147937	0.013217	0.0135971	0.0136092	0.0146433	0.0135345	0.0128133	0.0136303	0.0147583
57.8666	0.013871	0.014128	0.0138907	0.0139391	0.0147964	0.0132232	0.0136032	0.0136086	0.0146494	0.0135412	0.0128271	0.0136307	0.0147511
58.2777	0.0139884	0.0135549	0.0146061	0.0142549	0.0143101	0.0137773	0.0136125	0.0136489	0.0134459	0.0132554	0.0132232	0.0133456	0.0148512
58.6888	0.0140002	0.0135573	0.0146065	0.0142569	0.0143136	0.0137827	0.0136163	0.0136476	0.0134555	0.0132624	0.0132356	0.0133465	0.0148434
59.0999	0.0142756	0.0126857	0.0146228	0.0136207	0.0126919	0.0141388	0.01186	0.0137313	0.0138887	0.0131442	0.0133958	0.0140154	0.0136294
59.5111	0.0142865	0.0126904	0.0146227	0.0136242	0.0126992	0.014144	0.0118682	0.0137291	0.0138956	0.0131526	0.0134086	0.0140151	0.0136239
59.9222	0.0139348	0.013405	0.0134456	0.0130102	0.0129854	0.0142739	0.0118749	0.0127627	0.0133117	0.0146399	0.0138592	0.0148331	0.0130332
60.3333	0.0139462	0.0134076	0.0134484	0.0130159	0.0129912	0.0142786	0.0118827	0.0127624	0.0133201	0.014644	0.0138714	0.014832	0.0130286
60.7444	0.0133274	0.0138456	0.0134261	0.0144245	0.0136148	0.0136809	0.0132769	0.0122236	0.0128941	0.0140271	0.0142684	0.0157873	0.0136677
61.1555	0.0133403	0.013847	0.013428	0.0144263	0.0136185	0.013687	0.0132816	0.0122249	0.0129032	0.014033	0.0142798	0.0157837	0.013661
61.5667	0.0136027	0.0129632	0.0135494	0.0145822	0.0125448	0.0133418	0.0135333	0.0135199	0.0132026	0.0128201	0.0139158	0.0146206	0.0137035
61.9778	0.0136137	0.0129671	0.0135507	0.0145845	0.0125524	0.0133489	0.0135387	0.0135192	0.0132112	0.0128292	0.0139287	0.0146189	0.0136963
62.3889	0.0129212	0.0130085	0.0133178	0.0142787	0.0134721	0.0142223	0.0137161	0.0153685	0.0139069	0.0137048	0.0141698	0.012694	0.0127253
62.8	0.0129342	0.0130121	0.0133199	0.0142808	0.0134781	0.0142268	0.013722	0.0153635	0.0139139	0.0137109	0.0141822	0.0126966	0.0127212
63.2111	0.0128871	0.0137005	0.0134705	0.0130961	0.0152151	0.0140262	0.0145402	0.0145202	0.0136985	0.0139159	0.0146358	0.0132656	0.0135475
63.6223	0.0129004	0.0137022	0.0134719	0.0131001	0.015217	0.0140313	0.0145436	0.0145184	0.0137054	0.0139222	0.0146464	0.0132659	0.0135406
64.0334	0.0138917	0.0133252	0.0133311	0.012211	0.0144845	0.0132424	0.0136433	0.0138086	0.0124115	0.013815	0.0134644	0.0142119	0.0136796
64.4445	0.0139024	0.0133282	0.0133331	0.0122168	0.0144894	0.0132495	0.0136491	0.0138078	0.0124224	0.0138204	0.0134779	0.0142101	0.0136724
64.9334	0.0136865	0.0131498	0.0134807	0.0130096	0.0139795	0.0136227	0.0131802	0.0138146	0.0134591	0.0124582	0.0130681	0.0140815	0.0129922
65.4224	0.013698	0.0131537	0.0134821	0.0130131	0.013985	0.0136281	0.0131874	0.013813	0.0134668	0.0124671	0.0130823	0.0140801	0.0129872
65.9113	0.0129606	0.0139041	0.0134167	0.0136387	0.0139125	0.0134284	0.014142	0.013603	0.0140409	0.0125517	0.0139616	0.0133288	0.0136377
66.4003	0.0129737	0.013906	0.0134179	0.0136407	0.0139178	0.0134339	0.0141454	0.0136023	0.0140476	0.0125592	0.0139731	0.0133294	0.0136301
66.8892	0.01286	0.0138507	0.0128057	0.0130081	0.0140056	0.012721	0.0130311	0.0140599	0.0134879	0.0125832	0.0136673	0.013628	0.0131733
67.3781	0.0128737	0.0138534	0.0128085	0.0130111	0.0140108	0.0127287	0.0130381	0.0140576	0.0134964	0.0125911	0.0136803	0.0136273	0.0131664
67.8671	0.0139508	0.0138495	0.0131073	0.0116919	0.014274	0.0133415	0.0129927	0.0137381	0.0136417	0.0130418	0.013632	0.0137157	0.0120528
68.356	0.0139626	0.0138524	0.013109	0.0116984	0.0142783	0.013347	0.0129995	0.013737	0.0136485	0.0130494	0.0136452	0.0137149	0.0120486
68.845	0.0148908	0.014138	0.0132622	0.0126059	0.0139757	0.0133732	0.0137844	0.0139974	0.0124654	0.0139493	0.0141424	0.0134732	0.0125944
69.3339	0.0149003	0.0141403	0.0132635	0.0126098	0.0139803	0.0133792	0.0137898	0.0139956	0.0124744	0.0139542	0.0141542	0.0134734	0.0125888
69.8228	0.0137942	0.0140937	0.0131553	0.0134974	0.0130551	0.0133851	0.0143015	0.0141129	0.0115038	0.0128532	0.0139118	0.0140232	0.0136841
70.3118	0.0138065	0.0140964	0.013157	0.0134998	0.013061	0.0133913	0.0143062	0.0141098	0.0115158	0.0128625	0.0139239	0.0140225	0.0136759
70.8007	0.0129431	0.0141627	0.0131153	0.0133042	0.0124504	0.0135865	0.0141685	0.0129226	0.0134063	0.0138597	0.0132251	0.0149448	0.0132033
71.2897	0.0129567	0.0141653	0.0131159	0.013308	0.0124577	0.0135918	0.0141731	0.0129229	0.0134129	0.0138662	0.0132385	0.0149413	0.0131967
71.7786	0.0131147	0.0141177	0.0117765	0.0134939	0.0131985	0.0130434	0.0132469	0.0133579	0.0134995	0.0145569	0.012819	0.0137705	0.0126245
72.2675	0.0131281	0.0141205	0.0117805	0.0134967	0.0132036	0.0130501	0.0132539	0.0133555	0.0135075	0.0145616	0.012832	0.0137692	0.0126193
72.7565	0.0139746	0.0142343	0.0118877	0.0129569	0.0133824	0.0128256	0.0135318	0.0127071	0.0133225	0.0133398	0.0120475	0.0121522	0.0129758
73.2454	0.0139859	0.0142375	0.0118918	0.0129615	0.013388	0.0128329	0.0135379	0.0127067	0.0133315	0.013348	0.0120633	0.0121542	0.0129695
73.7344	0.0138712	0.015221	0.0137275	0.0132936	0.0136831	0.0134165	0.0140917	0.01278	0.0140368	0.0132229	0.0133661	0.0125718	0.0133128
74.2233	0.0138829	0.0152211	0.0137284	0.0132983	0.0136887	0.0134226	0.0140958	0.0127798	0.0140443	0.0132304	0.0133784	0.0125714	0.0133065
74.7122	0.0131986	0.0142836	0.015034	0.0148125	0.0143784	0.0139551	0.0130614	0.0138931	0.0143101	0.0132757	0.013855	0.0125459	0.0140173
75.2012	0.0132125	0.0142854	0.0150322	0.014813	0.0143824	0.0139599	0.0130684	0.0138899	0.0143166	0.0132825	0.0138666	0.0125464	0.0140094
75.6901	0.0138617	0.0125791	0.0138098	0.0137487	0.0139784	0.0133522	0.0128708	0.0135423	0.0132004	0.0126576	0.0131054	0.0131722	0.013776
76.1791	0.0138733	0.0125841	0.0138117	0.0137527	0.0139836	0.0133593	0.0128788	0.0135408	0.0132099	0.0126666	0.01312	0.0131714	0.0137686
76.668	0.0138807	0.0124214	0.0133265	0.0133127	0.0135844	0.0137339	0.0145312	0.0133414	0.0132771	0.0133578	0.0138836	0.0135275	0.0128477
77.2495	0.0138927	0.0124263	0.0133287	0.0133179	0.0135913	0.0137405	0.0145355	0.0133401	0.0132867	0.0133648	0.0138951	0.0135255	0.0128425
77.8309	0.013535	0.0134994	0.0133723	0.0145495	0.0147822	0.0147297	0.0151109	0.0133871	0.014661	0.0136806	0.0131303	0.0124963	0.012985
78.4124	0.0135474	0.0135023	0.0133735	0.0145504	0.0147855	0.0147336	0.0151144	0.0133865	0.0146663	0.0136872	0.013144	0.012498	0.0129791
78.9938	0.0130046	0.0144036	0.0126576	0.0135506	0.0143326	0.0139977	0.0141326	0.0143446	0.013519	0.0134375	0.0127337	0.0134725	0.0134321
79.5753	0.0130181	0.0144052	0.0126611	0.0135544	0.0143369	0.0140033	0.0141381	0.0143417	0.0135276	0.0134459	0.0127483	0.0134717	0.0134259
80.1568	0.0130615	0.0143612	0.0132757	0.0127274	0.013118	0.0129302	0.0131227	0.0145005	0.0126333	0.0144556	0.0133966	0.01447	0.0142647
80.7382	0.0130749	0.0143642	0.0132772	0.0127329	0.0131251	0.0129386	0.0131307	0.0144978	0.0126438	0.0144608	0.0134095	0.0144672	0.0142579
81.3197	0.0137324	0.015048	0.0134777	0.0134626	0.0134704	0.0138803	0.0139173	0.0140927	0.0134676	0.0139663	0.0136715	0.0138473	0.0154756
81.9011	0.0137442	0.0150493	0.0134793	0.0134661	0.0134754	0.0138853	0.013923	0.0140907	0.0134757	0.0139723	0.0136844	0.0138459	0.0154655
82.4826	0.0138855	0.0149138	0.0135865	0.0139237	0.0132062	0.013863	0.0146122	0.0136997	0.0139381	0.012367	0.0136657	0.0128864	0.0142336
83.0641	0.0138971	0.0149144	0.0135885	0.0139267	0.0132115	0.0138687	0.0146167	0.0136992	0.0139455	0.0123763	0.0136779	0.0128871	0.0142269
83.6455	0.0133713	0.0130878	0.014029	0.0139622	0.0125257	0.0135549	0.0144212	0.0146572	0.0137694	0.0122459	0.0126164	0.0130343	0.0133662
84.227	0.0133829	0.0130933	0.0140299	0.0139656	0.0125323	0.0135606	0.0144258	0.0146534	0.0137772	0.0122542	0.0126315	0.0130341	0.0133613
84.8084	0.0117126	0.0135829	0.0140241	0.0140856	0.0124268	0.0128138	0.0133848	0.013998	0.0132833	0.0123145	0.0127654	0.0133866	0.0142245
85.3899	0.0117286	0.013586	0.0140258	0.0140887	0.0124334	0.0128211	0.0133913	0.013996	0.0132913	0.0123228	0.0127808	0.0133859	0.0142169
85.9714	0.0125448	0.0140496	0.0143523	0.0141547	0.0127096	0.0128098	0.0128146	0.0133226	0.012305	0.0126246	0.0146536	0.0136195	0.014395
86.5528	0.0125588	0.0140521	0.0143525	0.0141571	0.012716	0.0128172	0.012823	0.0133222	0.012316	0.0126329	0.0146648	0.0136189	0.0143874
87.1343	0.0141522	0.0143328	0.0136458	0.0133011	0.0133581	0.0136232	0.0144091	0.0139526	0.0134549	0.0134964	0.0148558	0.0139739	0.0140296
87.7157	0.0141622	0.0143354	0.0136474	0.0133054	0.0133636	0.0136288	0.0144132	0.0139497	0.0134627	0.0135032	0.0148669	0.0139724	0.0140226
88.2972	0.0132736	0.0148146	0.0128611	0.0131824	0.0138859	0.0138638	0.014467	0.0134986	0.0140502	0.0138856	0.0133715	0.0137836	0.0138242
88.8787	0.0132874	0.0148153	0.0128645	0.0131863	0.0138908	0.0138692	0.014471	0.0134973	0.0140562	0.0138916	0.0133867	0.0137832	0.0138179
89.4601	0.0135086	0.0138008	0.0135312	0.0133459	0.014	0.0134886	0.0130478	0.0134734	0.0125521	0.01312	0.013706	0.0140948	0.0143219
90.0416	0.0135218	0.0138041	0.0135328	0.0133483	0.0140051	0.0134949	0.0130559	0.0134718	0.0125622	0.0131284	0.0137197	0.0140933	0.0143137
90.623	0.0141654	0.0133809	0.0141535	0.0122044	0.0140346	0.0131801	0.0135881	0.0137685	0.0123147	0.0132263	0.0144136	0.0138845	0.013803
91.2045	0.0141767	0.0133834	0.0141537	0.0122091	0.0140396	0.0131874	0.0135943	0.0137664	0.0123246	0.0132344	0.014425	0.0138838	0.0137961
91.896	0.0136911	0.0124214	0.0136791	0.0115958	0.0137917	0.0136724	0.0143435	0.0138789	0.0130018	0.0138169	0.013333	0.0139369	0.0133294
92.5875	0.0137044	0.012427	0.0136806	0.011602	0.013797	0.0136782	0.0143479	0.0138759	0.0130108	0.0138231	0.013347	0.013936	0.0133241
93.279	0.0137947	0.013594	0.0131703	0.0126994	0.0134946	0.0137654	0.0137799	0.0130053	0.01391	0.0132698	0.0124945	0.01403	0.0144298
93.9705	0.0138069	0.0135967	0.0131725	0.0127026	0.0135005	0.0137721	0.0137865	0.0130047	0.0139175	0.0132779	0.0125106	0.0140285	0.0144216
94.662	0.0133653	0.0146704	0.0130892	0.012776	0.0135092	0.0145837	0.0140587	0.0131592	0.0140617	0.0132447	0.01357	0.0134915	0.0147394
95.3535	0.0133791	0.0146715	0.0130911	0.0127802	0.0135142	0.0145879	0.0140646	0.0131576	0.0140696	0.0132523	0.0135832	0.013492	0.0147299
96.045	0.0138897	0.0146314	0.0130466	0.0131451	0.0128294	0.0138411	0.0145107	0.0133354	0.013997	0.0133333	0.0140165	0.0142066	0.0131364
96.7365	0.0139016	0.0146328	0.0130486	0.0131496	0.0128364	0.013847	0.0145151	0.0133343	0.0140057	0.0133407	0.01403	0.0142058	0.0131309
97.428	0.0136948	0.0139928	0.0131608	0.0144654	0.0130747	0.0128338	0.0137473	0.0141252	0.0144939	0.013294	0.0145431	0.0152185	0.0130426
98.1195	0.0137069	0.0139951	0.013163	0.0144668	0.0130813	0.0128422	0.0137539	0.0141223	0.0145009	0.0133007	0.0145569	0.0152148	0.0130364
98.811	0.0127904	0.0132675	0.0138805	0.0141626	0.0141223	0.0135543	0.0137279	0.0141982	0.0139165	0.0123158	0.015912	0.0139706	0.0137347
99.5025	0.0128049	0.0132709	0.0138806	0.0141652	0.0141264	0.0135603	0.013735	0.0141963	0.013925	0.0123247	0.0159214	0.0139708	0.0137259
100.194	0.0131808	0.0130904	0.013241	0.0132024	0.0138407	0.0138745	0.0149067	0.0148564	0.0134418	0.0122668	0.0141241	0.0138863	0.0128152
100.885	0.013193	0.0130936	0.0132427	0.013207	0.0138458	0.0138807	0.0149104	0.0148533	0.0134514	0.0122755	0.0141386	0.0138865	0.0128086
101.577	0.0127346	0.0130724	0.0125175	0.0131013	0.0130771	0.0142791	0.0143943	0.0152396	0.0138757	0.0128763	0.0134078	0.0149245	0.0120499
102.269	0.0127485	0.0130762	0.0125214	0.0131061	0.0130845	0.0142846	0.0143999	0.0152342	0.0138838	0.0128832	0.0134226	0.0149215	0.0120441
102.96	0.0128096	0.0139683	0.0135657	0.0139233	0.0139654	0.0141973	0.0139638	0.0131273	0.0137883	0.0125524	0.0134489	0.0140732	0.011931
103.651	0.0128227	0.0139693	0.0135673	0.0139261	0.0139707	0.0142028	0.01397	0.0131268	0.0137967	0.0125607	0.0134637	0.0140728	0.0119261
104.343	0.0126327	0.0134769	0.0146674	0.0141258	0.0147264	0.0135509	0.0141039	0.0123778	0.0133488	0.0125334	0.0141002	0.0138613	0.0134994
105.034	0.0126465	0.0134794	0.0146669	0.0141286	0.0147297	0.0135583	0.0141093	0.0123775	0.0133587	0.0125416	0.0141145	0.0138617	0.0134912
105.726	0.0127072	0.0128657	0.0143299	0.0139105	0.0137052	0.0139278	0.0139421	0.012639	0.0138085	0.0126875	0.0152838	0.0149957	0.0143101
106.418	0.0127215	0.012869	0.01433	0.0139133	0.0137114	0.0139341	0.0139477	0.0126378	0.0138187	0.0126957	0.0152952	0.0149929	0.0142996
107.109	0.0134991	0.0126329	0.0130305	0.0130575	0.013298	0.0143128	0.0136302	0.0130434	0.0156905	0.0130636	0.0146867	0.0146573	0.0126122
107.8	0.013513	0.0126365	0.0130338	0.0130623	0.013305	0.0143186	0.0136358	0.0130423	0.0156975	0.0130718	0.0147012	0.0146561	0.0126054

## Sheet: GDP, 0.35 uM EF-Ts, 0uM Tet
	Fluoresence (a.u.)
time (s)	Rep 1	Rep 2	Rep 3	Rep 4	Rep 5	Rep 6	Rep 7	Rep 8	Rep 9	Rep 10	Rep 11	Rep 12	Rep 13
0.00306	0.0141276	0.0140108	0.0138261	0.0131523	0.0147651	0.0132475	0.013691	0.014777	0.0142774	0.0147875	0.0136031	0.0150105	0.0141516
0.00324	0.0121549	0.0137807	0.0139503	0.0136031	0.0135397	0.0141306	0.0146877	0.013439	0.0135329	0.013926	0.0124045	0.0131077	0.0140229
0.00342	0.0121709	0.0137742	0.0139602	0.0136113	0.0135543	0.0141353	0.0146959	0.0134329	0.0135318	0.0139382	0.0124079	0.0131185	0.0140278
0.0036	0.0123599	0.0137287	0.0135762	0.0130775	0.013421	0.0146989	0.0136357	0.0136473	0.0130089	0.0132923	0.0114844	0.0123679	0.0145189
0.00378	0.0123743	0.0137218	0.0135874	0.0130874	0.0134349	0.0147028	0.0136461	0.01364	0.0130094	0.0133046	0.0114912	0.0123798	0.0145223
0.00396	0.0131174	0.0133418	0.0137651	0.0131687	0.0136026	0.014442	0.0122317	0.0141495	0.0140374	0.0124833	0.0139481	0.0135426	0.0144438
0.00414	0.0131312	0.0133352	0.0137743	0.0131778	0.0136147	0.0144458	0.012245	0.0141409	0.0140355	0.0124969	0.0139486	0.0135521	0.014447
0.00432	0.0145367	0.0127002	0.0122722	0.013071	0.0120526	0.0130409	0.0126319	0.0138004	0.0146528	0.012279	0.0146496	0.0148362	0.0135488
0.0045	0.0145479	0.0126962	0.0122872	0.0130814	0.0120706	0.0130486	0.0126438	0.0137939	0.0146511	0.0122938	0.0146495	0.0148433	0.0135546
0.004725	0.0147428	0.0143517	0.0145573	0.0141233	0.0143343	0.0138398	0.0136615	0.0148747	0.0156094	0.01403	0.0135945	0.0146974	0.0141622
0.00495	0.0147538	0.0143436	0.0145671	0.0141315	0.014347	0.0138455	0.0136728	0.0148664	0.0156065	0.0140411	0.0135984	0.0147061	0.0141666
0.005175	0.0136713	0.0149377	0.0166051	0.0146838	0.0163317	0.0153647	0.0153554	0.0161267	0.0164312	0.0149483	0.0145022	0.0149909	0.0151305
0.0054	0.0136859	0.0149286	0.0166104	0.0146909	0.0163406	0.0153671	0.0153627	0.0161157	0.0164262	0.0149585	0.0145026	0.0149984	0.0151321
0.005625	0.0146324	0.0137488	0.0148672	0.0141361	0.0152543	0.0150808	0.0146153	0.0153704	0.0152885	0.0147452	0.0138979	0.0146063	0.0141532
0.00585	0.0146436	0.0137426	0.0148785	0.0141442	0.0152668	0.015084	0.0146254	0.0153619	0.0152858	0.0147558	0.0139008	0.0146133	0.014158
0.006075	0.0144131	0.0133298	0.0147738	0.0130363	0.0145042	0.0137942	0.0141408	0.014996	0.0138666	0.0138801	0.0140404	0.0125052	0.0141872
0.0063	0.0144247	0.0133235	0.0147829	0.0130458	0.0145179	0.0137989	0.0141515	0.0149878	0.0138663	0.0138921	0.014043	0.0125173	0.0141913
0.006525	0.0133566	0.0131151	0.0137785	0.0120517	0.0148914	0.0122404	0.0142364	0.0149851	0.0137869	0.0130474	0.0149196	0.0128366	0.0146178
0.00675	0.0133714	0.0131086	0.0137904	0.012064	0.014903	0.0122485	0.0142456	0.014976	0.0137862	0.01306	0.0149202	0.0128478	0.0146204
0.006975	0.014271	0.0127436	0.0141847	0.0135706	0.01425	0.0130056	0.0132468	0.0143164	0.0145857	0.012366	0.0148174	0.0149078	0.0140939
0.0072	0.0142832	0.0127389	0.0141949	0.0135793	0.0142628	0.0130115	0.0132593	0.0143091	0.0145833	0.0123806	0.0148189	0.0149146	0.0140974
0.007425	0.0149544	0.0138783	0.0146202	0.0148333	0.0135988	0.0142566	0.0141539	0.0145091	0.0150206	0.0135239	0.0147992	0.0153338	0.0133046
0.00765	0.0149658	0.013871	0.0146292	0.0148404	0.0136129	0.0142603	0.0141632	0.0145006	0.0150182	0.0135358	0.0147998	0.0153413	0.0133101
0.007875	0.0151273	0.0144671	0.0141164	0.0149786	0.0139181	0.0145156	0.0141274	0.0145937	0.0154768	0.014598	0.0137614	0.0154788	0.0140996
0.0081	0.015139	0.0144597	0.0141269	0.0149863	0.013931	0.0145196	0.0141373	0.0145852	0.0154729	0.0146084	0.0137642	0.0154861	0.0141024
0.008325	0.0153032	0.0148006	0.0140599	0.0148838	0.0143771	0.0145581	0.0138472	0.0145725	0.0147975	0.0146358	0.0136312	0.0151821	0.0141086
0.00855	0.0153135	0.0147929	0.0140695	0.0148908	0.0143895	0.0145618	0.0138581	0.0145635	0.0147952	0.0146457	0.0136339	0.0151886	0.0141112
0.008775	0.0141821	0.0149289	0.0135539	0.0135068	0.0148492	0.0140003	0.0143118	0.0139177	0.0142226	0.0131486	0.0141566	0.0133973	0.013178
0.009	0.0141954	0.0149204	0.0135654	0.0135179	0.0148598	0.0140051	0.014321	0.0139101	0.0142215	0.0131623	0.0141569	0.0134079	0.0131831
0.009225	0.0142117	0.0139517	0.0142698	0.0145164	0.0137258	0.0137452	0.0140296	0.0136805	0.0147555	0.0133673	0.0131424	0.0133738	0.0135238
0.00945	0.0142239	0.0139451	0.0142793	0.0145248	0.0137392	0.0137508	0.0140401	0.0136737	0.0147525	0.0133803	0.0131455	0.0133829	0.013527
0.009675	0.014158	0.0132284	0.0147273	0.0155964	0.0133965	0.0143848	0.0142651	0.0148103	0.0147372	0.0146442	0.0130676	0.0136034	0.0132539
0.0099	0.0141704	0.0132226	0.0147365	0.0156017	0.0134097	0.0143883	0.0142749	0.0148004	0.0147341	0.0146534	0.0130701	0.0136119	0.0132586
0.010125	0.0144907	0.0130921	0.0148943	0.0142028	0.0136067	0.0141533	0.0146139	0.0145715	0.0142015	0.0136709	0.0132501	0.0135096	0.0139429
0.010395	0.014503	0.013087	0.0149024	0.0142127	0.0136193	0.0141578	0.0146231	0.0145629	0.0141989	0.0136833	0.0132531	0.0135189	0.0139457
0.010665	0.0156184	0.0141663	0.0137906	0.0144569	0.0137463	0.0140434	0.0145853	0.0143419	0.0133057	0.0134075	0.0142992	0.0141933	0.0140005
0.010935	0.0156267	0.0141583	0.0138018	0.0144649	0.013759	0.0140482	0.0145942	0.0143335	0.0133047	0.0134203	0.0143002	0.0142015	0.0140035
0.011205	0.0139375	0.0140978	0.0141922	0.0144676	0.0142364	0.0143964	0.0140312	0.0143138	0.0132892	0.0140398	0.0149727	0.0149456	0.0137396
0.011475	0.01395	0.0140908	0.0142016	0.0144753	0.0142485	0.0143998	0.014042	0.0143045	0.0132875	0.0140515	0.0149732	0.0149522	0.0137441
0.011745	0.0129383	0.0139745	0.0143268	0.0139238	0.0148162	0.013941	0.0146302	0.0133373	0.0133772	0.0147937	0.0151076	0.0145207	0.0146539
0.012015	0.0129521	0.0139686	0.0143351	0.0139337	0.0148265	0.0139458	0.0146381	0.0133306	0.0133759	0.0148044	0.0151079	0.0145286	0.0146552
0.012285	0.0134573	0.0148614	0.0132558	0.0149847	0.0141647	0.0141115	0.0137795	0.0136884	0.0141943	0.0153093	0.0147225	0.0142983	0.0138923
0.012555	0.0134684	0.0148526	0.0132675	0.014992	0.0141762	0.0141154	0.0137901	0.0136805	0.014191	0.0153196	0.0147234	0.0143064	0.0138958
0.012825	0.0128043	0.0140079	0.0139358	0.0156418	0.0130279	0.0139454	0.014018	0.01423	0.0141686	0.0154505	0.0142799	0.0143086	0.0134081
0.013095	0.0128182	0.0140024	0.0139447	0.0156477	0.0130418	0.0139494	0.0140272	0.0142205	0.0141649	0.0154597	0.0142816	0.0143158	0.0134123
0.013365	0.0138959	0.0144566	0.0139469	0.0148415	0.013315	0.0135066	0.0140684	0.0136739	0.0127562	0.0141226	0.0143778	0.01357	0.0137347
0.013635	0.0139076	0.0144501	0.0139572	0.0148489	0.013328	0.013512	0.0140771	0.0136668	0.0127569	0.0141347	0.0143776	0.013579	0.0137378
0.013905	0.015286	0.0154915	0.0148752	0.0138625	0.0142383	0.014264	0.0135298	0.0144366	0.0138507	0.0136551	0.012977	0.013698	0.013731
0.014175	0.0152944	0.0154824	0.0148826	0.013872	0.0142493	0.0142668	0.0135392	0.0144276	0.0138493	0.0136681	0.0129794	0.0137056	0.013735
0.014445	0.0143329	0.0148664	0.0143051	0.0143372	0.0144767	0.0139465	0.0128909	0.0150099	0.0158604	0.0148661	0.0120881	0.0132932	0.0145507
0.014715	0.0143446	0.0148592	0.0143141	0.0143444	0.0144881	0.0139502	0.0129008	0.0149991	0.0158549	0.0148751	0.0120923	0.0133017	0.0145528
0.014985	0.0141918	0.0142195	0.0136199	0.0140494	0.0146287	0.0132467	0.0122645	0.0136928	0.0156933	0.0142549	0.0131606	0.0130249	0.0147331
0.015255	0.0142026	0.0142138	0.0136303	0.0140574	0.0146392	0.0132518	0.0122765	0.0136853	0.0156888	0.0142655	0.0131613	0.0130342	0.0147352
0.015525	0.0138829	0.0145884	0.0139841	0.0139238	0.0138845	0.0133181	0.0135317	0.013305	0.014594	0.0132927	0.013103	0.013795	0.0145675
0.015795	0.0138935	0.0145816	0.0139936	0.0139319	0.0138974	0.013323	0.0135406	0.0132973	0.0145916	0.0133053	0.0131052	0.0138032	0.01457
0.016065	0.0129034	0.0151116	0.0147427	0.0141521	0.0143884	0.0141015	0.0144408	0.0133955	0.0140868	0.0136767	0.0136302	0.014973	0.0142959
0.016335	0.0129159	0.0151041	0.0147505	0.0141585	0.0144003	0.0141047	0.0144491	0.0133875	0.0140847	0.0136876	0.0136318	0.0149788	0.014298
0.016605	0.0127346	0.0153513	0.014728	0.0130331	0.0153908	0.0142144	0.0150536	0.0135305	0.0140488	0.0138153	0.0145179	0.0146546	0.0133263
0.016875	0.0127471	0.0153427	0.0147355	0.0130429	0.0153997	0.0142169	0.01506	0.0135222	0.0140453	0.0138252	0.0145181	0.0146618	0.0133312
0.017205	0.013487	0.0143572	0.0136885	0.0136691	0.0142689	0.0130552	0.0137543	0.0135023	0.0130101	0.0128523	0.0147459	0.0142679	0.0140953
0.017535	0.0134977	0.014351	0.0136982	0.0136775	0.0142815	0.0130612	0.0137639	0.0134944	0.0130086	0.012865	0.014746	0.0142769	0.0140975
0.017865	0.0137847	0.0141522	0.0133443	0.0149722	0.0145883	0.0137266	0.0131148	0.0137318	0.0126331	0.0131719	0.014398	0.0156752	0.0142738
0.018195	0.013795	0.0141456	0.0133543	0.0149778	0.0146003	0.0137313	0.013126	0.0137239	0.0126325	0.0131839	0.0143991	0.0156797	0.0142757
0.018525	0.0135633	0.0140607	0.0138067	0.0147919	0.0161536	0.0154078	0.0145547	0.0145165	0.0135988	0.0143908	0.014273	0.0149323	0.0138017
0.018855	0.0135746	0.0140537	0.0138154	0.0147984	0.0161614	0.0154083	0.0145624	0.0145074	0.0135951	0.0144	0.0142743	0.0149382	0.0138051
0.019185	0.0139194	0.0135222	0.0141476	0.0142222	0.0154143	0.0145314	0.0152814	0.015131	0.0133166	0.0143426	0.014514	0.0131551	0.0139935
0.019515	0.0139296	0.0135166	0.0141553	0.0142296	0.0154233	0.0145346	0.0152872	0.0151205	0.0133146	0.0143528	0.0145147	0.0131652	0.0139955
0.019845	0.0138651	0.013773	0.0135679	0.013838	0.0132659	0.013608	0.0138906	0.0142895	0.013337	0.0142542	0.0146366	0.0137727	0.0134049
0.020175	0.0138751	0.0137669	0.013578	0.0138453	0.0132796	0.0136138	0.0139	0.0142812	0.013335	0.0142642	0.0146378	0.0137799	0.0134097
0.020505	0.0131788	0.0145511	0.0145145	0.0133258	0.0133529	0.0148416	0.0135147	0.0139594	0.0138322	0.0137904	0.0153829	0.0141462	0.0147877
0.020835	0.0131909	0.0145438	0.0145219	0.0133348	0.0133656	0.0148435	0.0135242	0.0139518	0.0138304	0.0138005	0.0153817	0.0141527	0.0147893
0.021165	0.0138522	0.0150944	0.014613	0.0143271	0.014825	0.0148982	0.0140482	0.0147301	0.015424	0.0127253	0.0147628	0.0139776	0.0157256
0.021495	0.0138623	0.015085	0.0146201	0.0143339	0.0148344	0.0149002	0.0140557	0.0147191	0.0154188	0.0127387	0.0147639	0.0139849	0.015725
0.021825	0.0143068	0.0135413	0.0137443	0.01503	0.0152159	0.0140089	0.0137643	0.0134513	0.0155754	0.0139762	0.0148602	0.0141641	0.0144426
0.022155	0.0143157	0.0135364	0.0137538	0.0150342	0.0152245	0.0140126	0.0137725	0.0134426	0.0155701	0.0139859	0.0148595	0.0141702	0.0144452
0.022485	0.013663	0.0136753	0.0140559	0.0132074	0.0140541	0.0136333	0.0133937	0.0117444	0.0142979	0.0144926	0.0139592	0.0135653	0.0135799
0.022815	0.0136726	0.0136697	0.0140636	0.0132177	0.0140657	0.0136367	0.0134025	0.0117389	0.0142945	0.0145019	0.0139597	0.013573	0.0135839
0.023145	0.012282	0.0146941	0.0138613	0.0145216	0.0138616	0.0131933	0.0134651	0.0120406	0.0128133	0.0143468	0.0127834	0.0136199	0.0142443
0.023475	0.0122947	0.0146862	0.0138697	0.0145279	0.0138732	0.0131977	0.0134732	0.0120348	0.0128124	0.0143565	0.0127865	0.0136264	0.0142464
0.023805	0.0126383	0.0146909	0.0137664	0.0155686	0.014631	0.0135962	0.0133878	0.0142541	0.0127549	0.0139277	0.0134991	0.0131417	0.0147189
0.024135	0.0126499	0.0146838	0.0137743	0.0155724	0.0146411	0.0135992	0.0133962	0.0142425	0.0127531	0.0139382	0.0134992	0.0131499	0.0147194
0.024465	0.0137683	0.0148134	0.0134429	0.0142041	0.0153829	0.0137542	0.0135921	0.0135575	0.0131958	0.013778	0.013219	0.0136594	0.0138152
0.024795	0.0137772	0.014806	0.0134525	0.0142112	0.0153918	0.0137566	0.0135995	0.0135488	0.0131931	0.0137898	0.0132209	0.0136658	0.0138187
0.025125	0.0136642	0.0147331	0.0146191	0.0134547	0.0155213	0.0130996	0.0131279	0.0126755	0.0134404	0.0152619	0.013977	0.0137949	0.0142791
0.025515	0.0136751	0.0147251	0.0146249	0.0134629	0.0155301	0.0131034	0.0131366	0.0126693	0.0134377	0.0152696	0.0139774	0.0138016	0.0142808
0.025905	0.0146	0.013709	0.0140841	0.0139748	0.0151447	0.01269	0.0131586	0.0138807	0.0137195	0.015053	0.0147867	0.0141064	0.0145495
0.026295	0.0146082	0.0137026	0.0140913	0.0139811	0.0151535	0.0126953	0.0131678	0.0138706	0.0137165	0.0150619	0.0147851	0.0141128	0.0145507
0.026685	0.0143588	0.0127659	0.0132138	0.0141653	0.0141137	0.0140608	0.0143457	0.0134237	0.0140243	0.0143049	0.0140482	0.0145875	0.0144255
0.027075	0.0143685	0.0127618	0.0132236	0.0141715	0.0141246	0.0140634	0.0143519	0.0134151	0.0140208	0.0143154	0.0140485	0.0145911	0.0144273
0.027465	0.0144475	0.0138565	0.0143859	0.0142757	0.014088	0.0152771	0.0141859	0.0126013	0.0139831	0.0143147	0.0132665	0.0124702	0.0145891
0.027855	0.0144563	0.0138492	0.0143912	0.0142814	0.0140984	0.0152768	0.0141934	0.0125952	0.0139796	0.0143251	0.013268	0.0124805	0.0145892
0.028245	0.0141208	0.0142008	0.0134441	0.0139896	0.0147567	0.0140594	0.014129	0.0137256	0.0136941	0.0150231	0.0132705	0.013726	0.0134708
0.028635	0.0141299	0.0141933	0.0134521	0.0139951	0.0147642	0.0140626	0.0141371	0.0137169	0.0136918	0.0150318	0.0132723	0.013732	0.0134729
0.029025	0.0133889	0.0137469	0.0125947	0.0129657	0.0136004	0.0135093	0.0147871	0.0146173	0.0142997	0.0151669	0.0143559	0.0145484	0.0124663
0.029415	0.0133998	0.0137408	0.0126043	0.0129737	0.013611	0.0135131	0.0147935	0.0146067	0.0142951	0.0151756	0.014355	0.0145522	0.0124698
0.029805	0.0138769	0.0137568	0.0134159	0.0133212	0.0134173	0.013746	0.0148161	0.0138741	0.0136091	0.0150039	0.0143372	0.0131197	0.0125866
0.030195	0.0138865	0.0137502	0.0134244	0.0133276	0.0134271	0.0137488	0.0148234	0.013866	0.0136063	0.0150121	0.0143373	0.0131281	0.0125891
0.030585	0.0145778	0.0134269	0.0152531	0.0136386	0.0132204	0.0139637	0.0154409	0.0136897	0.0131319	0.0140371	0.0145704	0.0137484	0.0127964
0.030975	0.0145859	0.0134224	0.0152563	0.013644	0.0132307	0.0139671	0.0154466	0.0136809	0.0131297	0.0140475	0.0145701	0.0137544	0.0127985
0.031365	0.0143388	0.0147987	0.0138543	0.013106	0.0136709	0.0151713	0.015396	0.0130782	0.013358	0.0140303	0.0148182	0.0142383	0.012946
0.031755	0.0143483	0.0147921	0.013862	0.0131129	0.0136803	0.0151713	0.015401	0.0130708	0.0133551	0.0140402	0.0148165	0.0142433	0.0129489
0.032145	0.0147713	0.0165725	0.0131842	0.0132438	0.0142295	0.014582	0.0138722	0.0131782	0.0135609	0.0146395	0.0137258	0.013827	0.0140985
0.032535	0.0147804	0.0165624	0.0131923	0.0132505	0.0142373	0.0145828	0.0138809	0.0131709	0.0135572	0.0146475	0.0137269	0.0138341	0.0140986
0.032925	0.0158058	0.0161702	0.0132397	0.013912	0.0136716	0.0126938	0.0140287	0.0140951	0.0130788	0.0141706	0.0136474	0.0147759	0.0140389
0.033315	0.0158117	0.0161619	0.0132471	0.0139178	0.0136814	0.012699	0.0140357	0.0140851	0.0130767	0.014179	0.0136475	0.0147807	0.0140398
0.033705	0.0148997	0.0152384	0.0133831	0.0146299	0.0140488	0.0132213	0.0142872	0.013446	0.0133643	0.0129719	0.0134889	0.0153136	0.0135271
0.034095	0.0149078	0.0152313	0.0133905	0.0146345	0.0140575	0.0132243	0.0142931	0.013439	0.0133618	0.0129834	0.0134893	0.0153167	0.0135296
0.034485	0.0139533	0.0144882	0.0138916	0.0147675	0.0145025	0.0141698	0.013675	0.0141108	0.0141049	0.0136279	0.0135444	0.0137857	0.0142114
0.034875	0.0139617	0.0144825	0.013897	0.0147719	0.0145094	0.0141704	0.0136828	0.0141022	0.0141014	0.0136377	0.0135443	0.0137921	0.014212
0.03534	0.0127157	0.0148899	0.0130719	0.0143524	0.0135106	0.0135796	0.0140391	0.0146708	0.0148136	0.0149107	0.0134191	0.0130309	0.0143715
0.035805	0.0127258	0.014882	0.01308	0.0143577	0.0135196	0.0135823	0.014046	0.014661	0.0148092	0.0149177	0.0134199	0.0130391	0.0143715
0.03627	0.012199	0.0143172	0.0133921	0.0142396	0.0126879	0.0134881	0.0147422	0.0141666	0.0149855	0.0148506	0.0140084	0.0145633	0.0134526
0.036735	0.0122104	0.0143096	0.0133988	0.014244	0.0126989	0.0134904	0.0147469	0.0141584	0.0149805	0.0148585	0.0140075	0.0145671	0.0134549
0.0372	0.0136046	0.012714	0.0136294	0.0133389	0.013944	0.0136417	0.0140296	0.0140788	0.0140871	0.0145288	0.0137942	0.0147008	0.0134772
0.037665	0.013613	0.0127103	0.013636	0.0133444	0.0139517	0.0136431	0.0140362	0.01407	0.0140844	0.0145369	0.0137945	0.0147042	0.013479
0.03813	0.0148782	0.0133673	0.0139056	0.0123595	0.0146578	0.013075	0.0137278	0.0136308	0.0139679	0.0140549	0.0140997	0.0134275	0.0138713
0.038595	0.0148843	0.013361	0.0139115	0.0123666	0.0146645	0.0130779	0.0137344	0.0136233	0.0139644	0.014064	0.0140997	0.0134337	0.0138717
0.03906	0.0145084	0.0138503	0.0136665	0.0125114	0.0145374	0.013066	0.0136636	0.0138135	0.0137087	0.0141734	0.0148587	0.0131373	0.0134544
0.039525	0.0145161	0.0138433	0.0136733	0.0125172	0.0145443	0.0130692	0.0136702	0.0138047	0.0137053	0.0141809	0.0148567	0.0131428	0.0134573
0.03999	0.0142008	0.0138081	0.0139714	0.0127218	0.0138301	0.0140617	0.0138682	0.0131994	0.0132873	0.0134178	0.0143973	0.012837	0.0147721
0.040455	0.0142098	0.0138014	0.0139781	0.012727	0.0138371	0.0140623	0.013874	0.0131934	0.0132855	0.0134278	0.0143967	0.0128427	0.0147714
0.04092	0.0152227	0.0137023	0.0148572	0.0125296	0.0122715	0.0140632	0.0137887	0.0144588	0.014221	0.014097	0.0140476	0.0125065	0.0148089
0.041385	0.0152281	0.0136955	0.0148611	0.0125355	0.0122814	0.0140642	0.0137952	0.0144503	0.0142168	0.014105	0.0140472	0.0125131	0.0148089
0.04185	0.0144032	0.0132235	0.0139832	0.0126595	0.0120013	0.01367	0.014329	0.0158311	0.0146992	0.0145765	0.0137967	0.013211	0.0143534
0.042315	0.0144104	0.0132172	0.0139903	0.0126652	0.0120106	0.0136716	0.014334	0.0158193	0.0146941	0.0145832	0.013797	0.0132163	0.0143551
0.04278	0.0131831	0.0124824	0.0143554	0.0131127	0.0123967	0.0134119	0.0143263	0.0145563	0.013933	0.0139117	0.014183	0.0140474	0.015215
0.043245	0.0131927	0.0124785	0.014361	0.0131183	0.0124055	0.0134135	0.014331	0.0145484	0.0139296	0.0139208	0.0141813	0.0140511	0.0152143
0.04371	0.0135128	0.013641	0.0145735	0.0141001	0.0133013	0.0129768	0.0136198	0.0140939	0.0134525	0.014404	0.0134608	0.0138658	0.0154143
0.044175	0.0135208	0.0136348	0.0145788	0.0141037	0.0133083	0.0129786	0.0136261	0.0140861	0.0134498	0.0144106	0.0134623	0.0138704	0.0154126
0.04464	0.0140333	0.0149359	0.0145892	0.014201	0.0135065	0.0123416	0.0136697	0.0141725	0.013675	0.01369	0.0146905	0.0137725	0.0141474
0.045105	0.0140414	0.0149271	0.0145953	0.0142056	0.0135139	0.0123453	0.0136749	0.0141638	0.0136711	0.0136988	0.0146885	0.0137776	0.0141479
0.04557	0.0153439	0.0144334	0.0155556	0.0146605	0.013719	0.0131733	0.0132704	0.0137167	0.0134485	0.0139111	0.0149917	0.0141437	0.0129617
0.046035	0.0153481	0.0144264	0.0155575	0.0146639	0.0137268	0.0131754	0.0132768	0.0137084	0.0134447	0.0139193	0.0149886	0.0141474	0.0129638
0.0465	0.0143121	0.0138218	0.0136739	0.0144561	0.0147701	0.0144017	0.013576	0.0128298	0.0127629	0.0145417	0.0134692	0.0137625	0.0128607
0.047055	0.014319	0.0138153	0.0136804	0.0144603	0.0147752	0.0144013	0.0135815	0.0128236	0.0127606	0.0145474	0.0134696	0.0137678	0.0128624
0.04761	0.013296	0.0131384	0.0127061	0.014365	0.0144458	0.0141878	0.0139905	0.0132288	0.0128056	0.0133159	0.0130657	0.0142494	0.0135058
0.048165	0.0133047	0.0131327	0.012714	0.0143694	0.0144516	0.014189	0.0139951	0.0132225	0.0128029	0.0133262	0.0130659	0.0142541	0.0135053
0.04872	0.0137511	0.0126615	0.0136193	0.0147429	0.0133172	0.0141299	0.0139391	0.0151084	0.0131575	0.0148812	0.0132989	0.0154377	0.0131383
0.049275	0.013757	0.0126572	0.0136245	0.0147453	0.0133252	0.0141318	0.0139437	0.0150977	0.013155	0.014887	0.0132987	0.0154387	0.0131382
0.04983	0.0130264	0.0136415	0.0142804	0.0135419	0.0132484	0.0151078	0.013564	0.0150015	0.0144118	0.0153551	0.013869	0.0140313	0.0119393
0.050385	0.0130347	0.0136347	0.0142854	0.0135467	0.0132559	0.0151077	0.0135693	0.014992	0.0144072	0.0153595	0.013867	0.0140357	0.011942
0.05094	0.0134239	0.0140371	0.0150772	0.0127977	0.0136096	0.0154812	0.0134291	0.014172	0.0151454	0.0136844	0.0134589	0.0130497	0.0122135
0.051495	0.0134307	0.0140295	0.0150788	0.0128049	0.0136161	0.0154797	0.0134347	0.0141639	0.015139	0.0136932	0.0134583	0.0130559	0.0122159
0.05205	0.0135923	0.0131804	0.0131307	0.0147457	0.0138248	0.0140804	0.0139666	0.0134746	0.0139136	0.0137481	0.0134766	0.0137839	0.0139406
0.052605	0.0135988	0.0131763	0.0131377	0.0147476	0.0138309	0.0140824	0.0139708	0.0134674	0.0139108	0.0137549	0.0134748	0.0137877	0.0139398
0.05316	0.0134683	0.0143872	0.0131562	0.015005	0.0137764	0.0139825	0.0140663	0.0132605	0.0137845	0.0134818	0.0125047	0.0140898	0.014916
0.053715	0.0134762	0.0143792	0.0131616	0.0150069	0.013782	0.0139828	0.0140705	0.0132539	0.0137805	0.0134888	0.0125048	0.0140928	0.0149134
0.05427	0.0146756	0.0141572	0.0133715	0.0139079	0.0131027	0.0132688	0.0140414	0.0139023	0.0133028	0.0129782	0.011855	0.0135242	0.014055
0.054825	0.0146804	0.0141502	0.0133759	0.0139129	0.0131108	0.0132701	0.0140451	0.0138941	0.0132998	0.0129855	0.0118575	0.0135295	0.0140548
0.05538	0.0148789	0.0132477	0.0130493	0.0143946	0.0142981	0.0125013	0.0133254	0.0140658	0.0133095	0.0123493	0.0140681	0.0144553	0.0132985
0.055935	0.0148839	0.0132424	0.0130553	0.0143968	0.0143021	0.0125042	0.0133303	0.0140589	0.0133068	0.0123584	0.0140655	0.0144579	0.0132993
0.05649	0.0144471	0.0129301	0.0140947	0.0136294	0.0138378	0.0131241	0.0128015	0.0153652	0.0143549	0.0130565	0.0149019	0.0146248	0.0133674
0.057045	0.0144528	0.0129262	0.0140965	0.0136331	0.0138428	0.0131257	0.0128079	0.0153563	0.0143488	0.0130648	0.014898	0.014627	0.013368
0.0576	0.014005	0.0144729	0.0125664	0.0127551	0.0125963	0.0143325	0.0138729	0.0166092	0.0134201	0.0151183	0.0136264	0.0138362	0.0140215
0.058155	0.0140117	0.0144652	0.012572	0.0127605	0.012604	0.0143317	0.0138767	0.0165964	0.0134164	0.015123	0.0136261	0.0138403	0.0140193
0.05871	0.0143116	0.0147888	0.0116235	0.0133005	0.0128379	0.0144183	0.0146648	0.0142603	0.0126097	0.0160428	0.0135221	0.0136559	0.0125524
0.059265	0.014317	0.0147805	0.0116316	0.0133046	0.0128437	0.0144172	0.0146672	0.0142534	0.0126073	0.0160458	0.0135212	0.0136597	0.0125543
0.05982	0.0143925	0.0134215	0.0136399	0.0143434	0.0127218	0.0132122	0.0142511	0.0130681	0.0127503	0.0147424	0.0136595	0.0137017	0.0124927
0.060375	0.0143977	0.013417	0.0136432	0.0143446	0.0127282	0.013214	0.0142545	0.0130633	0.0127465	0.0147482	0.0136583	0.0137061	0.0124949
0.061035	0.0143677	0.0136598	0.0149062	0.013432	0.0129831	0.0130912	0.0135809	0.0145381	0.0122874	0.0134808	0.0138042	0.0147971	0.0143443
0.061695	0.0143721	0.0136533	0.014907	0.0134363	0.0129893	0.0130933	0.0135862	0.0145285	0.0122851	0.013489	0.0138036	0.0147983	0.0143429
0.062355	0.0134127	0.0134914	0.0136187	0.0136688	0.0139128	0.0142647	0.0143258	0.0143141	0.0126883	0.0139869	0.0147578	0.0143951	0.0154546
0.063015	0.0134187	0.0134854	0.0136226	0.0136728	0.0139168	0.0142644	0.0143287	0.0143059	0.0126858	0.0139931	0.0147548	0.0143972	0.0154516
0.063675	0.0127182	0.01311	0.0124613	0.0149157	0.0137654	0.0150473	0.0143744	0.0137908	0.0139065	0.0145295	0.0146645	0.0133694	0.015109
0.064335	0.0127252	0.0131048	0.0124673	0.0149154	0.01377	0.015045	0.0143784	0.0137837	0.0139019	0.0145341	0.0146622	0.0133735	0.0151069
0.064995	0.0130243	0.0132933	0.0130033	0.0133713	0.0133539	0.013959	0.0152015	0.0140135	0.0145416	0.0139385	0.0143199	0.0132812	0.014103
0.065655	0.0130303	0.0132877	0.0130076	0.0133756	0.0133596	0.0139594	0.0152036	0.0140056	0.0145361	0.0139446	0.0143183	0.0132849	0.0141021
0.066315	0.0136352	0.0136265	0.0137457	0.0130242	0.0136554	0.0131418	0.0154298	0.0141747	0.0141755	0.0136497	0.0142015	0.0136033	0.0129062
0.066975	0.0136409	0.0136198	0.0137482	0.0130286	0.013659	0.0131431	0.0154304	0.0141661	0.0141707	0.0136563	0.0141999	0.0136058	0.012907
0.067635	0.0149377	0.0131655	0.0135056	0.01393	0.0126302	0.0131384	0.013646	0.0135685	0.0131665	0.0141213	0.0143298	0.0135318	0.0126104
0.068295	0.0149403	0.0131609	0.0135095	0.0139328	0.0126369	0.0131397	0.0136507	0.013561	0.0131643	0.0141265	0.014328	0.013535	0.0126116
0.068955	0.0145305	0.0138122	0.0137921	0.0149388	0.0131628	0.0139535	0.0134022	0.0129612	0.0135294	0.0142044	0.0146161	0.0138851	0.0135727
0.069615	0.0145345	0.0138054	0.0137943	0.0149395	0.0131672	0.0139529	0.0134062	0.0129548	0.0135267	0.0142096	0.0146125	0.013887	0.0135709
0.070275	0.0137645	0.0135196	0.0130593	0.0148109	0.0133096	0.0142613	0.0137501	0.0130674	0.0151366	0.0141685	0.0133044	0.0135476	0.013141
0.070935	0.0137698	0.0135143	0.013063	0.0148115	0.013314	0.0142603	0.0137525	0.0130606	0.0151303	0.014174	0.0133038	0.0135506	0.0131412
0.071595	0.0136968	0.013819	0.0124151	0.0135201	0.0131653	0.0140088	0.013314	0.0134879	0.015043	0.0145814	0.0129291	0.0135367	0.013413
0.072255	0.0137014	0.0138134	0.01242	0.0135234	0.0131707	0.0140083	0.0133172	0.0134812	0.015037	0.0145853	0.0129287	0.0135399	0.0134125
0.072915	0.01356	0.0144742	0.0129267	0.0132417	0.0139369	0.0135783	0.0130028	0.0147139	0.0135733	0.0141011	0.013499	0.014398	0.0140173
0.073575	0.0135652	0.0144658	0.0129299	0.0132447	0.0139408	0.013578	0.0130063	0.0147042	0.0135713	0.0141059	0.0134963	0.0143989	0.0140151
0.074235	0.0142221	0.0127398	0.0131735	0.0134039	0.0145364	0.0128144	0.0130758	0.014251	0.0141911	0.0134028	0.013004	0.0141869	0.013335
0.074895	0.0142256	0.0127365	0.0131762	0.0134059	0.0145392	0.012816	0.0130783	0.0142431	0.0141865	0.0134084	0.0130036	0.0141876	0.013335
0.075555	0.0143381	0.0131133	0.0127822	0.0132007	0.0143764	0.013269	0.0126609	0.0137955	0.0144203	0.0130344	0.0137646	0.0126962	0.0134755
0.076215	0.0143407	0.0131086	0.0127863	0.0132033	0.0143801	0.0132694	0.0126649	0.0137887	0.0144149	0.0130402	0.0137621	0.0127008	0.0134758
0.076875	0.0131731	0.0142228	0.0131162	0.0133498	0.0144128	0.0141021	0.0132338	0.0142339	0.0135907	0.0131175	0.0142421	0.0134447	0.0148569
0.07767	0.0131781	0.0142153	0.0131202	0.0133518	0.0144158	0.0141017	0.0132367	0.0142247	0.0135866	0.0131234	0.0142378	0.0134469	0.0148531
0.078465	0.0127018	0.0137193	0.0143859	0.0134866	0.0139511	0.0150876	0.0141538	0.0130394	0.0127368	0.0140037	0.0128029	0.0141822	0.0139642
0.07926	0.0127078	0.0137137	0.0143877	0.013488	0.0139548	0.0150852	0.0141542	0.0130329	0.0127338	0.0140072	0.0128025	0.0141814	0.0139633
0.080055	0.0139277	0.0133503	0.015157	0.0130789	0.0136425	0.0148655	0.0133457	0.0122616	0.012405	0.0137278	0.0127721	0.0123149	0.0134448
0.08085	0.0139309	0.0133455	0.015158	0.013081	0.0136472	0.014864	0.013349	0.0122573	0.0124028	0.0137324	0.0127707	0.0123206	0.0134453
0.081645	0.0145895	0.013665	0.0152503	0.0128185	0.0145596	0.0143532	0.0136571	0.0137413	0.0133771	0.0133146	0.0130168	0.0138125	0.0145032
0.08244	0.0145908	0.0136598	0.0152514	0.0128213	0.0145614	0.0143525	0.0136593	0.0137335	0.0133724	0.0133215	0.0130146	0.0138129	0.0145011
0.083235	0.0132585	0.0142178	0.0148331	0.0133887	0.0142412	0.0140839	0.014151	0.0147214	0.0135969	0.0152484	0.0127405	0.0140785	0.0150772
0.08403	0.0132639	0.0142111	0.0148344	0.0133903	0.0142443	0.0140828	0.0141519	0.0147125	0.013592	0.0152508	0.0127395	0.0140784	0.0150746
0.084825	0.0136827	0.0137395	0.0138503	0.0139116	0.0142278	0.0133574	0.0137398	0.0145952	0.0128802	0.0160815	0.0132448	0.0127945	0.0152249
0.08562	0.0136857	0.0137355	0.0138537	0.0139123	0.0142302	0.0133582	0.0137418	0.0145866	0.0128775	0.0160819	0.0132431	0.0127986	0.015221
0.086415	0.0136595	0.0147769	0.0140635	0.0140985	0.0139639	0.0140013	0.0136413	0.0136347	0.0132403	0.0142743	0.014135	0.0138994	0.013707
0.08721	0.0136622	0.01477	0.0140654	0.014098	0.0139657	0.0140003	0.0136431	0.0136286	0.0132374	0.0142788	0.0141314	0.0138996	0.0137061
0.088005	0.0127991	0.0148649	0.0140234	0.0126542	0.0126724	0.0143929	0.0136256	0.0137404	0.0147749	0.0131858	0.0138597	0.0139278	0.0127682
0.0888	0.012805	0.014859	0.0140251	0.0126568	0.0126772	0.0143906	0.0136274	0.0137333	0.0147681	0.0131919	0.0138583	0.0139282	0.012768
0.089595	0.0141882	0.0153346	0.0136103	0.0122308	0.0130108	0.013378	0.0137706	0.0137851	0.0141706	0.0140159	0.0148626	0.0131547	0.012693
0.09039	0.0141905	0.0153274	0.0136128	0.012235	0.0130139	0.0133793	0.013772	0.0137785	0.0141657	0.0140189	0.0148586	0.0131566	0.0126923
0.091185	0.0150582	0.0149562	0.013712	0.0143764	0.0135805	0.014445	0.0139614	0.014428	0.013205	0.0139789	0.0150046	0.0127221	0.0127924
0.09198	0.0150595	0.0149482	0.0137141	0.0143742	0.013581	0.0144438	0.0139621	0.0144202	0.0132027	0.0139814	0.0149997	0.0127257	0.0127919
0.092775	0.0149309	0.0125647	0.0139963	0.0135129	0.0120208	0.015579	0.0134334	0.0145718	0.0141154	0.0128483	0.0134609	0.0143618	0.013632
0.09357	0.0149326	0.0125624	0.0139974	0.013514	0.0120257	0.0155753	0.0134348	0.0145629	0.0141096	0.0128532	0.0134601	0.0143619	0.0136304
0.094365	0.0143562	0.0127491	0.0137937	0.0128971	0.0123651	0.0149157	0.0128062	0.0131801	0.0136436	0.0125697	0.0137358	0.01536	0.0146103
0.09516	0.014359	0.0127441	0.0137951	0.0128996	0.0123682	0.0149144	0.0128103	0.0131759	0.0136384	0.0125748	0.0137323	0.0153579	0.0146061
0.095955	0.0142245	0.0125648	0.0134354	0.0138188	0.0129466	0.0148364	0.0147094	0.0143553	0.0121909	0.0134423	0.0129661	0.0143897	0.013669
0.09675	0.0142278	0.0125606	0.0134379	0.0138186	0.0129478	0.0148347	0.0147077	0.014347	0.0121886	0.0134459	0.0129635	0.0143908	0.0136674
0.097695	0.0151323	0.0126959	0.0139978	0.0139449	0.0122516	0.0149334	0.0142875	0.014447	0.0119161	0.0145964	0.01152	0.0144113	0.0131325
0.09864	0.0151327	0.0126919	0.0139988	0.0139446	0.0122555	0.0149306	0.0142883	0.0144397	0.0119143	0.0145966	0.0115206	0.0144092	0.0131317
0.099585	0.014746	0.0136656	0.014471	0.0133542	0.012964	0.0139306	0.0140807	0.0145357	0.013166	0.0131799	0.0121831	0.0120022	0.0135138
0.10053	0.0147474	0.0136595	0.014471	0.0133545	0.012966	0.0139296	0.0140817	0.0145274	0.0131621	0.0131836	0.0121827	0.0120062	0.0135114
0.101475	0.0139907	0.0137548	0.014285	0.0124358	0.013623	0.0134369	0.0143028	0.0136724	0.014575	0.012206	0.014344	0.0122355	0.0133727
0.10242	0.0139928	0.0137492	0.0142843	0.012438	0.0136247	0.0134367	0.0143029	0.0136661	0.0145676	0.0122117	0.0143393	0.0122373	0.0133714
0.103365	0.0134396	0.0135205	0.0125212	0.0127034	0.0143268	0.0140358	0.0142221	0.013264	0.0130715	0.0131517	0.0148679	0.0131939	0.013981
0.10431	0.0134423	0.0135157	0.0125244	0.012705	0.0143269	0.0140328	0.0142229	0.0132582	0.0130693	0.0131549	0.0148627	0.0131921	0.0139776
0.105255	0.0134104	0.0135103	0.012285	0.0137826	0.013961	0.0132406	0.0146591	0.0136491	0.0134366	0.0139181	0.0136325	0.0115756	0.0136052
0.1062	0.0134125	0.013506	0.0122883	0.0137815	0.0139628	0.0132398	0.0146574	0.0136425	0.013434	0.0139209	0.0136308	0.0115783	0.0136027
0.107145	0.0134022	0.0142906	0.0138491	0.0135196	0.014225	0.0131968	0.0133543	0.0140856	0.0154327	0.0147882	0.0138688	0.0115603	0.0128351
0.10809	0.0134041	0.0142846	0.0138484	0.0135203	0.014226	0.0131955	0.0133554	0.0140787	0.0154252	0.0147895	0.0138659	0.0115625	0.012834
0.109035	0.0134752	0.014575	0.0138899	0.013895	0.0145588	0.0132932	0.0123809	0.0146282	0.0150188	0.0148571	0.0142163	0.0126657	0.0127617
0.10998	0.0134768	0.0145685	0.0138892	0.0138944	0.014558	0.0132911	0.0123836	0.0146197	0.015014	0.0148592	0.014211	0.012666	0.0127606
0.110925	0.0134472	0.0139219	0.0127426	0.013875	0.0132695	0.0127419	0.013043	0.014045	0.0150997	0.0151203	0.0124055	0.0135067	0.0132615
0.11187	0.0134481	0.0139166	0.0127455	0.0138736	0.0132718	0.0127419	0.0130453	0.0140374	0.0150926	0.015122	0.0124049	0.0135057	0.0132595
0.112815	0.0126597	0.0130027	0.0137956	0.0126005	0.0130112	0.0137012	0.0155136	0.0127477	0.0131511	0.0153503	0.0124767	0.0133455	0.0139065
0.11376	0.0126627	0.012999	0.013795	0.0126024	0.0130133	0.0136981	0.0155097	0.0127421	0.0131485	0.0153513	0.0124751	0.0133455	0.0139042
0.114705	0.0129235	0.0128664	0.0139101	0.0128585	0.0136697	0.0133926	0.0149104	0.0118867	0.0127621	0.0150975	0.0134953	0.013175	0.0150039
0.11565	0.0129261	0.0128642	0.0139088	0.0128596	0.0136701	0.0133913	0.0149088	0.0118834	0.0127593	0.0150992	0.0134908	0.0131756	0.0149985
0.116595	0.0140926	0.0151461	0.0124359	0.0140014	0.0139928	0.0135879	0.0135806	0.0133964	0.013523	0.0149728	0.0129362	0.0136537	0.013941
0.11754	0.014093	0.0151383	0.0124387	0.0140005	0.0139926	0.0135866	0.0135817	0.01339	0.0135173	0.0149738	0.0129329	0.0136534	0.0139384
0.118485	0.0146755	0.015335	0.013114	0.0147335	0.0138176	0.0146143	0.0136721	0.0148744	0.0126797	0.014391	0.0119528	0.0140639	0.0131631
0.11943	0.0146754	0.015327	0.0131142	0.0147312	0.0138169	0.0146105	0.013671	0.0148651	0.0126763	0.014393	0.0119517	0.0140629	0.0131614
0.120375	0.0147822	0.0133269	0.0135316	0.0141838	0.0126187	0.0144467	0.012758	0.0141645	0.0123239	0.0142831	0.0122978	0.0139978	0.0131068
0.1215	0.0147827	0.013323	0.0135314	0.0141831	0.0126198	0.014444	0.0127587	0.0141578	0.0123208	0.0142839	0.012295	0.0139976	0.0131042
0.122625	0.0153004	0.0122062	0.0136773	0.0139296	0.0115638	0.0143768	0.0123858	0.01369	0.0127263	0.013508	0.0123607	0.0142509	0.0129015
0.12375	0.0152993	0.0122045	0.0136773	0.0139282	0.0115676	0.0143733	0.0123873	0.0136845	0.0127224	0.0135097	0.0123589	0.0142504	0.0128991
0.124875	0.0149953	0.0134471	0.0141184	0.0130264	0.0130347	0.0135661	0.0134006	0.0144076	0.013207	0.0126232	0.0133764	0.0148392	0.0126721
0.126	0.0149941	0.0134424	0.0141168	0.0130269	0.0130354	0.0135636	0.0133995	0.0143992	0.0132016	0.0126263	0.0133728	0.014838	0.0126689
0.127125	0.0136006	0.0146071	0.0134601	0.0130487	0.0148099	0.0125071	0.0135701	0.0134407	0.0125818	0.0128331	0.0140891	0.0155714	0.011398
0.12825	0.0136013	0.0145989	0.01346	0.0130492	0.0148069	0.0125068	0.0135694	0.0134343	0.0125783	0.0128352	0.0140841	0.0155677	0.0113978
0.129375	0.0123403	0.0127553	0.0129165	0.0141695	0.0142009	0.0131936	0.0136062	0.01245	0.0124084	0.0133061	0.0135023	0.014302	0.0115024
0.1305	0.0123433	0.0127523	0.0129168	0.0141666	0.0141998	0.0131904	0.013606	0.0124457	0.0124055	0.0133067	0.0134993	0.014301	0.0115024
0.131625	0.0129322	0.0122802	0.0125681	0.0134275	0.0130889	0.0129574	0.0141827	0.0130454	0.0132116	0.0129474	0.013439	0.0131788	0.0133819
0.13275	0.0129334	0.0122776	0.0125697	0.0134273	0.0130904	0.0129543	0.014182	0.0130388	0.0132073	0.0129494	0.0134355	0.0131798	0.013379
0.133875	0.0141951	0.0131877	0.0137438	0.013589	0.0136288	0.0116453	0.0152042	0.0130021	0.0139545	0.0132915	0.0132733	0.0136344	0.0151969
0.135	0.0141932	0.0131832	0.013743	0.0135879	0.0136281	0.0116459	0.0152012	0.012996	0.0139486	0.0132924	0.0132703	0.0136326	0.0151901
0.136125	0.0137305	0.0138974	0.0147905	0.013882	0.0136819	0.0126278	0.0148965	0.0126926	0.0133114	0.0134988	0.0134039	0.0129145	0.0139686
0.13725	0.0137297	0.0138926	0.0147873	0.0138789	0.013681	0.0126262	0.0148942	0.0126876	0.0133081	0.0134985	0.0134	0.012915	0.013966
0.138375	0.0125662	0.014641	0.0139506	0.0123321	0.0133256	0.0142717	0.0140698	0.0132151	0.0138675	0.0125507	0.0129861	0.0133872	0.0135943
0.1395	0.0125686	0.0146344	0.0139504	0.0123331	0.0133261	0.014267	0.0140702	0.0132093	0.0138627	0.0125528	0.0129836	0.0133867	0.0135922
0.140625	0.0135242	0.0138732	0.0141417	0.0125136	0.0140141	0.014276	0.0152051	0.0141047	0.0143219	0.0126456	0.0133699	0.0145774	0.0140606
0.14175	0.0135236	0.0138686	0.0141395	0.0125139	0.0140127	0.0142715	0.0152008	0.0140972	0.0143156	0.0126469	0.0133664	0.0145729	0.0140567
0.142875	0.0140248	0.0132166	0.0133374	0.0139749	0.0142344	0.0129499	0.0139621	0.0139359	0.0131666	0.0129802	0.0137284	0.0129794	0.0136601
0.144	0.0140235	0.0132133	0.0133367	0.0139719	0.014233	0.0129494	0.013961	0.0139283	0.0131634	0.0129804	0.0137233	0.0129795	0.0136586
0.145125	0.013814	0.0135168	0.0126294	0.0141859	0.0141922	0.0137553	0.0131315	0.0124725	0.013029	0.0126448	0.0125554	0.0126743	0.0149001
0.14625	0.0138138	0.0135128	0.0126301	0.0141825	0.0141906	0.0137526	0.0131323	0.0124689	0.0130249	0.0126467	0.012554	0.0126738	0.0148948
0.147375	0.0141357	0.0143647	0.0133444	0.0129643	0.0137749	0.014776	0.014341	0.0130279	0.0128325	0.0135471	0.0132771	0.0128075	0.014491
0.1485	0.014135	0.014359	0.0133429	0.0129636	0.0137738	0.0147704	0.0143378	0.0130223	0.0128295	0.0135467	0.0132733	0.0128063	0.0144872
0.149835	0.0147797	0.0144042	0.0136451	0.0126526	0.0133817	0.0135336	0.0139791	0.0137285	0.0134679	0.0137813	0.013718	0.0128355	0.0137983
0.15117	0.0147775	0.0143977	0.0136428	0.0126524	0.0133818	0.0135327	0.0139783	0.0137211	0.013464	0.0137807	0.013713	0.0128349	0.0137961
0.152505	0.0146046	0.0126874	0.0129364	0.013599	0.0139947	0.0144708	0.0147639	0.013049	0.0145728	0.01326	0.0130367	0.0136957	0.0142463
0.15384	0.0146019	0.0126848	0.0129362	0.0135955	0.0139934	0.0144674	0.0147606	0.013043	0.0145669	0.0132611	0.013034	0.0136923	0.0142428
0.155175	0.013046	0.0123858	0.0132827	0.0128623	0.0148057	0.015601	0.0146812	0.0120515	0.014827	0.013612	0.013315	0.0130608	0.0147874
0.15651	0.0130475	0.0123829	0.0132813	0.0128613	0.0148031	0.0155943	0.0146785	0.0120479	0.0148207	0.0136125	0.0133102	0.0130589	0.0147822
0.157845	0.0139225	0.0128109	0.0136493	0.0129619	0.0151795	0.014087	0.0145073	0.0125399	0.0138991	0.0145698	0.0124217	0.0121056	0.0138709
0.15918	0.0139204	0.0128066	0.0136471	0.0129607	0.0151759	0.0140839	0.0145045	0.0125352	0.0138943	0.0145689	0.0124197	0.0121057	0.0138674
0.160515	0.0138138	0.0126342	0.0135603	0.0139834	0.0143676	0.012959	0.0140974	0.0136318	0.0128258	0.015254	0.0128052	0.0124144	0.0128275
0.16185	0.0138122	0.0126316	0.0135589	0.0139793	0.0143655	0.0129579	0.0140945	0.0136247	0.0128231	0.0152507	0.0128016	0.0124141	0.0128271
0.163185	0.0133822	0.0136774	0.0140262	0.0133457	0.0135623	0.013706	0.0131523	0.013465	0.013103	0.0135829	0.0130489	0.0138154	0.0144788
0.16452	0.0133824	0.0136727	0.0140224	0.0133421	0.013561	0.013702	0.0131515	0.0134594	0.0130982	0.0135843	0.0130449	0.0138123	0.0144739
0.165855	0.0146383	0.0143796	0.0127422	0.0114476	0.0132139	0.013622	0.0134779	0.0135451	0.0126833	0.0136607	0.0128916	0.0143441	0.0150936
0.16719	0.0146347	0.014374	0.0127421	0.0114488	0.0132127	0.0136179	0.0134753	0.0135386	0.0126795	0.0136613	0.0128889	0.0143409	0.0150871
0.168525	0.0143645	0.0141106	0.013096	0.0124327	0.0133477	0.0127366	0.0135742	0.0128707	0.0124706	0.0147175	0.0137923	0.0142738	0.0134572
0.16986	0.0143618	0.0141059	0.0130941	0.0124297	0.0133462	0.0127355	0.0135708	0.0128657	0.0124673	0.0147156	0.013787	0.0142709	0.0134541
0.171195	0.0133712	0.0138035	0.013528	0.0123479	0.0139837	0.013861	0.0127464	0.0124542	0.0129979	0.0149599	0.0134085	0.0139906	0.0122202
0.17253	0.0133702	0.0137993	0.0135242	0.0123455	0.013981	0.013856	0.0127442	0.0124498	0.0129928	0.0149579	0.0134042	0.0139883	0.0122191
0.173865	0.0131219	0.0137853	0.0122467	0.0119108	0.014424	0.0136074	0.011761	0.012581	0.0125812	0.0148071	0.0127269	0.0139442	0.0127913
0.1752	0.0131213	0.0137801	0.0122469	0.01191	0.0144197	0.0136035	0.0117619	0.0125766	0.0125779	0.0148042	0.0127243	0.0139418	0.0127882
0.176535	0.0140372	0.0127592	0.0131223	0.0128081	0.0132606	0.0129836	0.0134347	0.0133222	0.0130579	0.0132264	0.0131175	0.0141103	0.0134165
0.17787	0.0140339	0.0127555	0.0131193	0.0128041	0.0132583	0.012981	0.0134312	0.013317	0.0130534	0.0132268	0.0131135	0.0141076	0.0134128
0.179205	0.0139287	0.0115526	0.0131376	0.012106	0.0120715	0.0131836	0.01428	0.0143482	0.0133941	0.0128557	0.0132745	0.0144326	0.0139428
0.18054	0.0139256	0.0115522	0.0131336	0.0121045	0.0120721	0.0131806	0.0142754	0.0143406	0.0133884	0.0128551	0.0132704	0.0144289	0.0139382
0.181875	0.0132746	0.0131091	0.011311	0.0123182	0.0133	0.0139893	0.0137833	0.0135201	0.0124565	0.012505	0.0132823	0.0139615	0.0139772
0.183465	0.0132723	0.0131047	0.0113124	0.0123164	0.0132971	0.0139847	0.0137808	0.0135146	0.0124534	0.0125047	0.0132783	0.0139582	0.0139729
0.185055	0.0125803	0.0141573	0.0125232	0.0133554	0.0141483	0.0143549	0.0141823	0.0126146	0.0123886	0.0123845	0.0133415	0.0129913	0.0138072
0.186645	0.0125787	0.0141508	0.0125212	0.0133507	0.0141438	0.0143483	0.0141786	0.0126113	0.0123856	0.012385	0.0133375	0.0129904	0.0138034
0.188235	0.0120875	0.0131022	0.0139638	0.0127097	0.0135705	0.0123199	0.0144303	0.0134094	0.0133468	0.0135303	0.0135283	0.0135789	0.0139766
0.189825	0.0120865	0.0130978	0.0139593	0.0127069	0.0135681	0.0123181	0.0144262	0.0134029	0.0133415	0.0135277	0.0135233	0.0135759	0.013972
0.191415	0.0123272	0.0114806	0.0139437	0.0122722	0.0137394	0.011881	0.0141978	0.0127694	0.0133623	0.0134881	0.0129293	0.0140554	0.0136759
0.193005	0.0123258	0.0114798	0.0139402	0.0122709	0.0137359	0.0118802	0.0141943	0.012765	0.0133568	0.0134868	0.0129259	0.0140516	0.0136712
0.194595	0.0131212	0.0120483	0.0136848	0.0133344	0.0136361	0.0137441	0.0141322	0.0124428	0.0123711	0.0138429	0.0129844	0.0140567	0.0126728
0.196185	0.0131183	0.0120459	0.0136813	0.0133294	0.0136326	0.0137384	0.0141287	0.0124399	0.0123689	0.0138402	0.0129808	0.0140528	0.0126704
0.197775	0.0136678	0.0134705	0.0129809	0.0125196	0.0133607	0.0139428	0.0144806	0.0139414	0.0132599	0.0134114	0.0135126	0.0135906	0.0127425
0.199365	0.0136645	0.0134649	0.0129791	0.0125175	0.0133578	0.0139382	0.0144747	0.0139348	0.0132552	0.0134093	0.0135063	0.0135872	0.0127393
0.200955	0.0141271	0.0132263	0.0132467	0.0126122	0.0133866	0.0140866	0.0129297	0.0140627	0.0138787	0.012553	0.0118797	0.0130545	0.0132067
0.202545	0.0141224	0.0132214	0.0132437	0.0126097	0.0133831	0.0140815	0.012927	0.0140566	0.0138728	0.0125538	0.0118779	0.0130513	0.0132029
0.204135	0.0132673	0.0120517	0.0135403	0.0134164	0.0131227	0.0138256	0.0120237	0.0135497	0.0132945	0.0140491	0.0120309	0.0123616	0.013792
0.205725	0.0132639	0.012049	0.0135373	0.0134115	0.0131203	0.0138197	0.0120225	0.0135444	0.0132896	0.0140451	0.0120281	0.012359	0.0137874
0.207315	0.0120211	0.0112683	0.0141265	0.0127768	0.0137357	0.0120401	0.0129839	0.0127022	0.0123379	0.0138271	0.0129831	0.0119204	0.0142092
0.208905	0.0120205	0.0112668	0.0141215	0.0127737	0.0137316	0.0120385	0.0129792	0.0126986	0.0123354	0.0138239	0.0129778	0.0119181	0.0142039
0.210495	0.0125735	0.0115389	0.0133701	0.0124434	0.0140282	0.0122333	0.0126926	0.0126827	0.0128787	0.0125553	0.0125462	0.011859	0.0139482
0.212085	0.0125715	0.0115375	0.013367	0.0124411	0.0140237	0.0122298	0.0126899	0.0126787	0.0128739	0.0125555	0.0125428	0.011856	0.0139432
0.213675	0.0140004	0.0131659	0.0129794	0.0131395	0.01373	0.0124934	0.0132332	0.01303	0.0127799	0.0133796	0.0126472	0.0115619	0.0132767
0.215265	0.0139952	0.0131619	0.0129764	0.0131352	0.0137261	0.0124901	0.0132285	0.0130256	0.0127757	0.0133772	0.0126439	0.0115604	0.0132724
0.216855	0.0137045	0.0142918	0.0128608	0.0130752	0.0135481	0.0133391	0.013033	0.0134443	0.0126079	0.0140443	0.0134842	0.0124236	0.0125677
0.218445	0.0137001	0.014286	0.0128566	0.0130715	0.0135442	0.0133345	0.0130294	0.0134394	0.0126046	0.0140409	0.0134792	0.0124202	0.0125647
0.220035	0.0125764	0.0137808	0.0117007	0.0130345	0.0134374	0.0141437	0.0131789	0.0136569	0.0131173	0.0140624	0.0136832	0.0131815	0.0127244
0.221625	0.0125757	0.0137767	0.0116998	0.0130309	0.0134337	0.0141362	0.0131755	0.0136521	0.0131127	0.0140585	0.0136785	0.013177	0.0127199
0.223515	0.0139104	0.0130295	0.0124997	0.0131118	0.0135658	0.0123476	0.0142186	0.0138041	0.0134206	0.0130776	0.0137979	0.01332	0.0123708
0.225405	0.0139055	0.0130265	0.0124963	0.0131076	0.0135618	0.012345	0.014212	0.0137993	0.0134157	0.0130762	0.0137937	0.0133156	0.0123674
0.227295	0.0140894	0.012541	0.0131662	0.0127111	0.0139586	0.0120538	0.0133351	0.0138795	0.0133245	0.0132501	0.0145289	0.013109	0.012645
0.229185	0.014085	0.0125393	0.0131614	0.0127092	0.0139533	0.0120514	0.0133305	0.0138742	0.013319	0.0132481	0.0145224	0.0131044	0.0126407
0.231075	0.0138056	0.0133309	0.0127566	0.0141867	0.0136374	0.0132946	0.0121832	0.0134303	0.0120777	0.0139939	0.013934	0.0122533	0.0129219
0.232965	0.0138026	0.0133269	0.0127531	0.014181	0.0136332	0.013289	0.012181	0.0134267	0.0120759	0.0139895	0.0139288	0.0122503	0.0129165
0.234855	0.0146503	0.0133469	0.0124026	0.0146115	0.0137245	0.0135371	0.0127447	0.0138307	0.0127863	0.0134033	0.0130306	0.0118782	0.0121066
0.236745	0.0146448	0.0133442	0.0124001	0.0146046	0.0137192	0.0135316	0.0127409	0.0138249	0.0127822	0.0134014	0.013026	0.0118759	0.0121031
0.238635	0.0145708	0.0139719	0.0130956	0.0129162	0.0132681	0.0131361	0.0137049	0.012995	0.0135339	0.0139793	0.0118655	0.0125654	0.0118661
0.240525	0.0145652	0.0139677	0.0130925	0.0129129	0.0132631	0.0131311	0.0136988	0.0129918	0.0135287	0.0139749	0.0118627	0.012561	0.0118628
0.242415	0.0135874	0.0141191	0.0147653	0.0120281	0.0122855	0.0124079	0.0133391	0.0131663	0.0135052	0.0134659	0.0115491	0.0125979	0.012254
0.244305	0.0135839	0.0141142	0.0147576	0.0120259	0.0122821	0.0124043	0.0133337	0.0131625	0.0135003	0.0134621	0.0115464	0.0125935	0.0122492
0.246195	0.013408	0.0128982	0.0136719	0.0125941	0.0120483	0.0123946	0.0122729	0.0138101	0.0131717	0.0122396	0.0122165	0.0121174	0.0118252
0.248085	0.013404	0.012896	0.0136671	0.0125901	0.0120449	0.0123909	0.0122701	0.0138043	0.0131668	0.0122386	0.0122119	0.0121144	0.0118223
0.249975	0.0135404	0.0124296	0.0122894	0.0130557	0.0124644	0.013135	0.0126067	0.0131762	0.0120795	0.0128919	0.012265	0.0123928	0.0126405
0.251865	0.0135351	0.0124278	0.0122874	0.0130502	0.0124604	0.0131291	0.0126027	0.0131717	0.0120772	0.0128886	0.0122601	0.0123895	0.0126361
0.253755	0.0126677	0.0127499	0.0126465	0.0123004	0.0133262	0.0126352	0.0133703	0.0123396	0.0124639	0.0132587	0.0115082	0.0131501	0.0135466
0.255645	0.0126643	0.0127473	0.0126419	0.0122973	0.0133206	0.0126302	0.0133659	0.0123365	0.012461	0.0132542	0.0115053	0.0131448	0.0135397
0.257535	0.0124259	0.0130707	0.0121963	0.0125992	0.0134943	0.0115956	0.0147504	0.012195	0.0137699	0.0123644	0.011766	0.0128516	0.0124888
0.259425	0.0124231	0.013068	0.0121937	0.0125952	0.0134893	0.0115936	0.0147429	0.0121917	0.0137632	0.0123629	0.0117633	0.0128482	0.0124851
0.261315	0.0134421	0.0135907	0.0130802	0.0133408	0.0139687	0.0126437	0.0143631	0.0124049	0.0127215	0.0131339	0.0132527	0.013506	0.0122538
0.263205	0.0134361	0.0135871	0.0130754	0.0133349	0.0139629	0.0126392	0.0143558	0.0124003	0.0127186	0.0131301	0.0132462	0.0135009	0.0122502
0.265095	0.0131249	0.0137313	0.0135975	0.0129317	0.0142667	0.0135888	0.012218	0.0114846	0.0127124	0.0137382	0.0128791	0.0136162	0.0128081
0.266985	0.0131208	0.0137275	0.0135916	0.0129265	0.0142599	0.013583	0.012216	0.0114828	0.0127098	0.0137336	0.0128748	0.0136109	0.0128035
0.268875	0.0133829	0.0133021	0.012886	0.0119175	0.0135883	0.0138287	0.0125802	0.0118155	0.0140385	0.0137638	0.012861	0.0131491	0.013412
0.271125	0.0133775	0.0132995	0.0128819	0.0119144	0.0135834	0.013824	0.0125764	0.0118133	0.0140331	0.0137584	0.0128565	0.0131457	0.0134055
0.273375	0.0130379	0.0132226	0.0124174	0.0118871	0.0136623	0.0147891	0.0138461	0.0132205	0.0143897	0.0124206	0.0129679	0.0139653	0.0124964
0.275625	0.0130332	0.0132198	0.0124143	0.0118838	0.0136558	0.0147814	0.0138398	0.0132159	0.0143847	0.0124178	0.0129621	0.0139591	0.0124924
0.277875	0.0128732	0.0130698	0.0131758	0.0127577	0.0126757	0.013805	0.0142192	0.0138758	0.0145428	0.0116555	0.0116796	0.0135743	0.012186
0.280125	0.0128695	0.0130675	0.0131712	0.0127528	0.0126711	0.0137998	0.0142121	0.0138705	0.0145372	0.0116557	0.0116776	0.0135689	0.0121824
0.282375	0.0139082	0.0132344	0.0140149	0.0135697	0.012112	0.0130524	0.0132909	0.0135338	0.0139491	0.0142558	0.0123421	0.0126876	0.0127632
0.284625	0.0139012	0.0132319	0.0140085	0.0135632	0.0121086	0.0130481	0.0132862	0.01353	0.0139453	0.0142488	0.0123383	0.012684	0.0127576
0.286875	0.0134517	0.0137468	0.0136588	0.013162	0.0130572	0.0131082	0.0131987	0.0135025	0.0140535	0.0142362	0.0135328	0.0127559	0.0123126
0.289125	0.0134465	0.0137434	0.0136537	0.0131563	0.0130509	0.0131024	0.0131935	0.0134991	0.0140479	0.0142305	0.0135261	0.0127512	0.0123088
0.291375	0.0133251	0.0139102	0.0136102	0.0121364	0.013004	0.0121913	0.0133563	0.0140389	0.0128697	0.0132511	0.0128326	0.012621	0.0126004
0.293625	0.0133192	0.0139061	0.0136037	0.0121328	0.0129989	0.0121882	0.0133499	0.0140333	0.0128673	0.0132483	0.0128287	0.0126162	0.0125954
0.295875	0.0128175	0.0130209	0.0123263	0.012226	0.0135202	0.0128628	0.0125949	0.0129006	0.0131965	0.0139877	0.0129501	0.0122174	0.0126365
0.298125	0.0128121	0.0130194	0.0123222	0.0122217	0.0135143	0.0128576	0.0125903	0.0128976	0.0131926	0.013982	0.0129452	0.0122136	0.0126313
0.300375	0.0120885	0.0131198	0.0115226	0.0127491	0.0142388	0.0133949	0.0123995	0.0121996	0.0136019	0.0136844	0.0127221	0.0125117	0.0121918
0.302625	0.0120836	0.0131171	0.0115198	0.0127431	0.0142317	0.0133881	0.0123958	0.0121979	0.0135965	0.013679	0.0127176	0.0125071	0.0121877
0.304875	0.0113299	0.0129875	0.0122871	0.0121018	0.0142463	0.0124891	0.0138249	0.0128622	0.0127407	0.0124382	0.0125318	0.0128982	0.0121534
0.307125	0.0113269	0.0129855	0.0122816	0.0120975	0.0142392	0.0124849	0.0138175	0.012858	0.0127391	0.0124358	0.0125279	0.0128931	0.0121488
0.309375	0.0120348	0.0133096	0.0121866	0.0119283	0.0136991	0.0125095	0.0139004	0.0124204	0.0142831	0.0128954	0.012841	0.0130552	0.0119794
0.311625	0.0120304	0.0133072	0.012182	0.0119249	0.0136931	0.0125042	0.0138928	0.012418	0.0142759	0.0128915	0.012836	0.0130497	0.0119764
0.313875	0.0133714	0.0138489	0.0123369	0.0131162	0.0135913	0.0123031	0.0126381	0.0125131	0.0130195	0.0137731	0.0125239	0.0128389	0.0132622
0.316125	0.013365	0.0138446	0.012332	0.0131094	0.0135844	0.0122984	0.0126335	0.012511	0.0130158	0.0137667	0.0125203	0.0128343	0.0132563
0.318375	0.0141134	0.0130604	0.0125655	0.012858	0.0128513	0.0122593	0.0125341	0.0135029	0.0120375	0.0129966	0.0130178	0.013195	0.0137891
0.320625	0.0141061	0.0130582	0.01256	0.012853	0.0128458	0.0122544	0.012528	0.0134995	0.0120364	0.012993	0.013013	0.0131886	0.0137824
0.322875	0.0137301	0.0126567	0.0124067	0.0128954	0.0126236	0.0121423	0.0117722	0.0146144	0.0135668	0.0134111	0.0135202	0.0123646	0.0130334
0.325125	0.0137238	0.0126538	0.0124023	0.01289	0.0126189	0.0121379	0.0117681	0.0146088	0.0135608	0.0134057	0.0135147	0.0123605	0.0130283
0.32781	0.01325	0.0114889	0.0129251	0.0129157	0.0138494	0.0125244	0.0119644	0.014133	0.0131793	0.0133534	0.0134632	0.0124899	0.0121862
0.330495	0.0132457	0.0114889	0.0129186	0.01291	0.0138404	0.0125199	0.0119603	0.0141283	0.0131747	0.0133477	0.0134572	0.0124855	0.0121835
0.33318	0.0144923	0.0118056	0.012327	0.0125641	0.0127261	0.0135783	0.0135091	0.0127185	0.0123332	0.0125098	0.0122847	0.0132785	0.0133483
0.335865	0.0144834	0.0118046	0.0123231	0.0125598	0.0127198	0.0135711	0.0135017	0.0127176	0.0123305	0.0125068	0.0122818	0.0132713	0.0133423
0.33855	0.013294	0.0126967	0.0130122	0.0131951	0.0115839	0.0130726	0.0138735	0.0133255	0.0126024	0.0133179	0.0126341	0.0122347	0.0135513
0.341235	0.0132889	0.0126947	0.0130064	0.0131886	0.01158	0.0130674	0.0138663	0.0133218	0.0125981	0.0133121	0.0126298	0.0122307	0.0135444
0.34392	0.013154	0.0137579	0.0134108	0.0128595	0.012392	0.0129198	0.0135961	0.0133321	0.0123992	0.0134226	0.013188	0.0123567	0.0119345
0.346605	0.013148	0.013755	0.0134038	0.0128544	0.0123851	0.0129145	0.0135899	0.0133291	0.0123948	0.0134169	0.0131825	0.0123516	0.0119325
0.34929	0.0131171	0.014807	0.0124811	0.012911	0.012448	0.0128221	0.013724	0.0133943	0.0114951	0.0129664	0.0129946	0.0125208	0.012982
0.351975	0.0131109	0.0148013	0.0124768	0.0129059	0.0124425	0.0128172	0.0137168	0.0133911	0.0114932	0.0129616	0.01299	0.0125147	0.0129764
0.35466	0.01287	0.0135081	0.0126456	0.0135457	0.0134196	0.0130996	0.0131971	0.0135573	0.0119284	0.0128694	0.0128957	0.0116803	0.0133808
0.357345	0.0128646	0.0135058	0.0126406	0.0135388	0.0134115	0.0130947	0.0131908	0.0135532	0.0119254	0.0128652	0.0128909	0.011677	0.0133749
0.36003	0.0133414	0.0126092	0.013258	0.0130834	0.0132262	0.0139623	0.012803	0.0128724	0.0128582	0.013727	0.012612	0.0123804	0.0129743
0.362715	0.0133348	0.0126072	0.0132515	0.013078	0.0132183	0.0139552	0.0127977	0.0128693	0.0128538	0.0137202	0.0126083	0.0123761	0.0129701
0.3654	0.0137044	0.0117816	0.0131569	0.0129186	0.012021	0.0137366	0.0134243	0.011876	0.0134104	0.0132517	0.0132899	0.0140011	0.0135741
0.368085	0.0136969	0.0117811	0.0131509	0.0129138	0.0120164	0.0137304	0.0134161	0.0118744	0.0134049	0.0132458	0.0132842	0.0139934	0.0135675
0.37077	0.0132285	0.0120981	0.0128554	0.013693	0.0127567	0.013285	0.0125004	0.0114094	0.0127785	0.0122993	0.013306	0.0139934	0.0128582
0.373455	0.0132216	0.0120959	0.0128503	0.0136854	0.0127494	0.0132796	0.012494	0.0114087	0.0127749	0.0122959	0.0133001	0.0139869	0.0128534
0.37614	0.0124779	0.0119828	0.0132354	0.0128281	0.0129212	0.0133477	0.0113578	0.0121265	0.0124907	0.0130586	0.0124709	0.013743	0.0122486
0.378825	0.0124722	0.0119803	0.013229	0.012823	0.0129144	0.0133413	0.0113533	0.0121252	0.0124878	0.0130528	0.0124659	0.0137366	0.0122456
0.38151	0.012307	0.0109855	0.0130059	0.0126765	0.0132029	0.0128263	0.0114035	0.0138861	0.0132187	0.0134439	0.0111592	0.0132636	0.0133193
0.384195	0.0123006	0.010986	0.0129999	0.0126713	0.0131955	0.01282	0.0113987	0.0138805	0.0132131	0.0134383	0.0111564	0.0132577	0.0133128
0.38688	0.0119952	0.0118155	0.0125138	0.0129788	0.0132696	0.0115803	0.0122995	0.0132918	0.0122688	0.0139122	0.0108936	0.0126248	0.0130151
0.389565	0.0119895	0.0118137	0.0125097	0.0129722	0.0132619	0.0115772	0.0122926	0.0132884	0.0122655	0.0139057	0.0108913	0.0126198	0.0130104
0.39225	0.012213	0.0123785	0.0135951	0.0124629	0.0128848	0.0123326	0.0125425	0.012277	0.011742	0.0138661	0.0121204	0.0125294	0.013169
0.395445	0.0122063	0.0123756	0.0135882	0.0124588	0.0128785	0.0123263	0.0125363	0.0122754	0.0117401	0.0138604	0.0121154	0.0125239	0.0131633
0.39864	0.0121624	0.011799	0.0140863	0.0136662	0.0133535	0.0120687	0.0132168	0.0118688	0.0127545	0.0143049	0.0126766	0.0124394	0.012805
0.401835	0.0121559	0.0117979	0.0140785	0.013658	0.0133453	0.0120626	0.013209	0.0118675	0.012749	0.0142978	0.0126707	0.012434	0.0128005
0.40503	0.0120692	0.0115023	0.0133963	0.0129636	0.0130846	0.0109558	0.0131351	0.0121908	0.0118877	0.0140245	0.0120832	0.0125294	0.0130314
0.408225	0.0120626	0.0115023	0.0133898	0.0129572	0.0130775	0.0109528	0.0131271	0.0121895	0.0118849	0.0140171	0.0120793	0.0125237	0.0130262
0.41142	0.0118951	0.0124401	0.0124734	0.0117683	0.0131057	0.0118559	0.0120089	0.0132694	0.0116539	0.0126162	0.0122308	0.0125636	0.0131576
0.414615	0.0118897	0.0124391	0.0124678	0.0117647	0.0130976	0.01185	0.0120043	0.0132648	0.0116516	0.0126124	0.0122262	0.0125576	0.0131511
0.41781	0.0129743	0.0140406	0.0117664	0.0125118	0.0125348	0.0119927	0.0128208	0.0121216	0.0124411	0.0131722	0.0122549	0.0123031	0.011854
0.421005	0.0129651	0.0140362	0.0117623	0.0125062	0.0125276	0.0119868	0.0128132	0.0121212	0.0124362	0.0131655	0.0122502	0.0122974	0.0118513
0.4242	0.0117976	0.0137895	0.0123006	0.0133973	0.0120546	0.0116027	0.0127332	0.0126409	0.0118034	0.0129507	0.0119852	0.0120446	0.0125469
0.427395	0.0117919	0.0137865	0.0122945	0.0133898	0.0120476	0.011599	0.0127256	0.0126393	0.0118014	0.0129448	0.0119817	0.0120392	0.0125419
0.43059	0.0114563	0.0128655	0.012326	0.0131554	0.0115209	0.0129981	0.0118269	0.0137998	0.0126503	0.0128325	0.012452	0.0118933	0.0132303
0.433785	0.0114512	0.0128643	0.0123208	0.013149	0.0115144	0.012991	0.0118217	0.0137956	0.0126457	0.0128261	0.0124473	0.0118881	0.0132235
0.43698	0.0123827	0.012537	0.0129525	0.01293	0.0112727	0.0132914	0.0121034	0.0133197	0.0125769	0.0123685	0.0126604	0.0121341	0.0123302
0.440175	0.0123753	0.0125363	0.012946	0.0129243	0.0112672	0.0132836	0.0120964	0.0133175	0.0125729	0.0123631	0.0126565	0.0121284	0.0123261
0.44337	0.0125726	0.0129535	0.0132363	0.013397	0.0122333	0.0119889	0.0119502	0.0131558	0.0120161	0.0123021	0.0136668	0.0122785	0.0123028
0.446565	0.0125662	0.0129515	0.0132293	0.0133893	0.0122251	0.0119848	0.0119442	0.0131541	0.0120141	0.0122963	0.0136605	0.0122725	0.0122985
0.44976	0.0134932	0.0129159	0.0127724	0.0127082	0.0121875	0.0120998	0.0123055	0.0136355	0.0127787	0.0122049	0.0136429	0.012198	0.01282
0.452955	0.0134843	0.0129141	0.0127674	0.012701	0.0121806	0.0120943	0.0122987	0.013632	0.0127743	0.0121998	0.0136371	0.0121929	0.0128145
0.45615	0.0131912	0.0125927	0.0135746	0.0109144	0.0124953	0.012104	0.012589	0.012953	0.0126942	0.0128832	0.0130994	0.0127649	0.0129739
0.459345	0.0131834	0.0125924	0.0135676	0.0109114	0.012488	0.0120986	0.0125818	0.0129516	0.0126909	0.0128779	0.0130942	0.0127585	0.0129684
0.46254	0.01257	0.0134454	0.0139488	0.0115794	0.0131429	0.0120703	0.0126318	0.0129904	0.0128666	0.0146943	0.0122939	0.0129686	0.01288
0.465735	0.0125629	0.0134432	0.0139408	0.0115744	0.0131348	0.012065	0.0126247	0.0129883	0.0128634	0.0146841	0.0122891	0.0129624	0.0128742
0.46893	0.0120252	0.0137538	0.0130419	0.0129864	0.0136779	0.0122227	0.0126363	0.0129727	0.0135602	0.013636	0.010899	0.0132389	0.0121415
0.472125	0.012019	0.0137511	0.0130362	0.0129775	0.0136679	0.0122177	0.0126291	0.0129701	0.0135551	0.013629	0.0108982	0.0132316	0.0121373
0.475935	0.0121714	0.0131804	0.0128617	0.0119456	0.0123584	0.0129586	0.0123758	0.0121237	0.0131901	0.0125286	0.0123772	0.0125655	0.0119666
0.479745	0.0121644	0.0131796	0.012856	0.0119402	0.0123515	0.0129523	0.0123686	0.0121234	0.0131864	0.012523	0.0123722	0.0125601	0.0119624
0.483555	0.0123169	0.0134051	0.013251	0.0117148	0.0118435	0.0132737	0.0116583	0.012349	0.013095	0.0121403	0.0131281	0.0127008	0.0122618
0.487365	0.0123091	0.0134033	0.0132437	0.0117091	0.0118368	0.0132666	0.0116537	0.0123479	0.0130907	0.0121344	0.0131226	0.0126948	0.0122574
0.491175	0.0115359	0.0133326	0.0127968	0.0118318	0.0117408	0.0125828	0.0128838	0.0129923	0.0124374	0.0119047	0.0132689	0.0130615	0.0130544
0.494985	0.0115305	0.0133307	0.012791	0.011825	0.0117336	0.0125778	0.0128759	0.0129909	0.0124337	0.0118995	0.0132639	0.0130527	0.0130481
0.498795	0.0121383	0.0128838	0.0129655	0.0110252	0.0115114	0.012695	0.0132307	0.0140633	0.0112106	0.0124817	0.0134645	0.0106004	0.0127936
0.502605	0.0121318	0.0128836	0.0129586	0.0110209	0.0115067	0.0126891	0.0132227	0.0140598	0.0112101	0.0124756	0.0134579	0.0105985	0.0127873
0.506415	0.0131779	0.0136391	0.0126966	0.0115383	0.01382	0.0128043	0.0128177	0.0140995	0.0123213	0.0134366	0.0122028	0.0112607	0.0113137
0.510225	0.0131691	0.0136361	0.0126898	0.011533	0.0138093	0.0127983	0.0128114	0.0140959	0.0123178	0.0134287	0.0121999	0.0112571	0.0113122
0.514035	0.0128835	0.0128763	0.011905	0.0127063	0.0135724	0.0127443	0.0133751	0.0128569	0.0130244	0.0135129	0.0125744	0.0137078	0.0128745
0.517845	0.0128766	0.0128761	0.0119008	0.0126988	0.0135635	0.012738	0.0133666	0.0128557	0.0130192	0.013504	0.0125689	0.0136988	0.0128688
0.521655	0.0132047	0.0130276	0.0130094	0.0129013	0.01261	0.0122002	0.0127418	0.0120766	0.0120847	0.0116369	0.0118866	0.013634	0.0140685
0.525465	0.0131969	0.0130278	0.0130013	0.0128945	0.0126041	0.0121946	0.0127356	0.0120772	0.0120835	0.0116328	0.0118827	0.0136264	0.0140595
0.529275	0.0132993	0.0146636	0.0124964	0.0129983	0.0136968	0.0116234	0.0130288	0.013219	0.0132658	0.0118164	0.0114679	0.012735	0.0120589
0.533085	0.0132918	0.0146599	0.01249	0.0129914	0.0136877	0.0116189	0.013021	0.0132159	0.0132604	0.0118117	0.011465	0.0127299	0.0120551
0.536895	0.0136133	0.0144952	0.0118232	0.0129763	0.0139	0.011836	0.0127438	0.0128581	0.0126708	0.013494	0.0123491	0.0131443	0.0112805
0.540705	0.0136052	0.0144926	0.0118189	0.0129689	0.0138903	0.0118309	0.0127369	0.0128557	0.0126669	0.0134851	0.0123435	0.0131377	0.0112766
0.544515	0.0137011	0.0137427	0.0130547	0.0122215	0.0128129	0.0124515	0.0126445	0.0116913	0.0116637	0.0130923	0.0121033	0.0132245	0.0108781
0.548325	0.0136922	0.0137417	0.0130473	0.0122162	0.012806	0.0124449	0.0126376	0.0116929	0.0116621	0.013086	0.0120986	0.0132171	0.0108752
0.552135	0.0128205	0.0135926	0.0136075	0.0124152	0.0128226	0.0122981	0.0126768	0.0133134	0.0119327	0.0134211	0.011507	0.0122467	0.0115898
0.555945	0.0128132	0.0135908	0.0135993	0.0124089	0.0128144	0.0122913	0.0126701	0.0133091	0.0119291	0.0134143	0.011503	0.0122424	0.0115858
0.559755	0.0120752	0.0130727	0.0130411	0.0125805	0.0124269	0.0110074	0.013149	0.0122537	0.0114037	0.0143115	0.0108502	0.0129729	0.0128806
0.563565	0.0120688	0.0130718	0.0130338	0.0125736	0.0124193	0.0110039	0.0131414	0.0122521	0.0114029	0.0143023	0.0108478	0.012966	0.0128738
0.567375	0.0119135	0.0126495	0.0120078	0.0122966	0.012045	0.0113073	0.0134761	0.0107398	0.0127615	0.0135193	0.0114551	0.0130075	0.012582
0.571905	0.0119081	0.0126492	0.0120019	0.0122911	0.0120386	0.0113028	0.0134667	0.0107421	0.0127563	0.0135121	0.0114521	0.0130005	0.012577
0.576435	0.013289	0.0127177	0.0112509	0.0129495	0.0128391	0.0122569	0.0117844	0.0118242	0.0120932	0.0128255	0.0131163	0.0122103	0.0125145
0.580965	0.01328	0.0127173	0.0112466	0.0129413	0.0128309	0.0122507	0.011779	0.0118231	0.0120912	0.0128195	0.0131093	0.0122058	0.0125091
0.585495	0.0133755	0.0132428	0.0121515	0.0119553	0.0133363	0.0124935	0.0113437	0.012353	0.0124026	0.0129381	0.0125259	0.0128097	0.0120022
0.590025	0.013367	0.0132418	0.012145	0.0119499	0.0133275	0.0124874	0.0113392	0.0123527	0.0124005	0.0129303	0.0125214	0.0128035	0.0119975
0.594555	0.0128453	0.0141379	0.0129202	0.0117764	0.0132767	0.0124378	0.0127323	0.0136864	0.0139623	0.0119811	0.0120333	0.0133412	0.0112526
0.599085	0.0128381	0.0141344	0.0129113	0.0117713	0.0132678	0.0124325	0.0127249	0.0136837	0.0139559	0.0119767	0.0120308	0.0133346	0.0112497
0.603615	0.0126745	0.0132534	0.011418	0.012596	0.0125742	0.0127997	0.0137094	0.0141567	0.0129802	0.0130425	0.0135316	0.0138002	0.0117783
0.608145	0.0126675	0.0132521	0.011414	0.012589	0.0125676	0.0127939	0.0137009	0.0141537	0.0129772	0.0130351	0.0135243	0.0137931	0.0117749
0.612675	0.0130038	0.0123041	0.0120655	0.012848	0.0133125	0.0131909	0.0139119	0.0136589	0.0124093	0.0136037	0.0126489	0.0139637	0.0133939
0.617205	0.0129967	0.0123045	0.0120587	0.0128411	0.0133029	0.0131839	0.013903	0.0136572	0.0124066	0.0135963	0.0126441	0.0139556	0.0133876
0.621735	0.0139222	0.0125637	0.012244	0.0128598	0.0126123	0.0125974	0.0130273	0.0129974	0.0122017	0.0141398	0.0115517	0.0129141	0.0139897
0.626265	0.0139129	0.0125621	0.0122372	0.0128525	0.0126043	0.0125922	0.0130204	0.0129961	0.0121997	0.0141319	0.011549	0.0129091	0.0139822
0.630795	0.0137909	0.0118639	0.0119812	0.012303	0.0118025	0.0125257	0.0125692	0.0121182	0.0128041	0.0145815	0.0118088	0.0133313	0.01252
0.635325	0.0137823	0.0118644	0.0119755	0.0122968	0.0117969	0.0125205	0.0125632	0.0121199	0.0128	0.0145721	0.011805	0.0133238	0.0125168
0.639855	0.0133335	0.0120366	0.0123267	0.0118879	0.0129187	0.0130209	0.0132446	0.0136358	0.0123796	0.013495	0.0122664	0.0126901	0.0126626
0.644385	0.0133248	0.0120374	0.0123202	0.0118829	0.0129095	0.0130145	0.0132363	0.0136334	0.0123771	0.0134883	0.012261	0.0126833	0.0126595
0.648915	0.012062	0.0137381	0.0125893	0.0127379	0.0128465	0.0129282	0.0129698	0.0140858	0.0123481	0.0130386	0.011589	0.0112227	0.0145603
0.653445	0.0120553	0.013735	0.0125825	0.0127304	0.0128385	0.0129216	0.0129615	0.014083	0.0123455	0.0130322	0.0115851	0.0112196	0.014553
0.657975	0.0113153	0.0138874	0.0125382	0.0126028	0.0129675	0.0120683	0.0115853	0.0133683	0.0126383	0.0133742	0.0109748	0.0122112	0.0148136
0.662505	0.0113105	0.0138843	0.0125316	0.0125953	0.012959	0.0120637	0.0115803	0.0133673	0.0126351	0.0133665	0.0109723	0.0122049	0.0148057
0.667035	0.0127699	0.0125267	0.0124736	0.0115016	0.0129241	0.012107	0.0117661	0.0129995	0.0127098	0.0132481	0.0114362	0.0127351	0.0129644
0.671565	0.0127605	0.0125267	0.0124683	0.0114975	0.0129155	0.0121014	0.0117605	0.0129985	0.0127067	0.0132399	0.0114324	0.0127277	0.0129603
0.676095	0.0123047	0.012105	0.0136476	0.012365	0.0124844	0.0120527	0.0128773	0.0126593	0.01277	0.0122475	0.0119099	0.0120362	0.0119376
0.680625	0.0122971	0.0121054	0.0136386	0.0123572	0.0124757	0.0120474	0.012869	0.0126584	0.0127659	0.0122423	0.0119057	0.0120311	0.0119344
0.68601	0.0117542	0.0128283	0.0128854	0.0116925	0.0112119	0.012131	0.0128294	0.0120767	0.0118323	0.0130304	0.0122101	0.0122844	0.0118253
0.691395	0.0117484	0.012826	0.0128789	0.011687	0.0112058	0.0121252	0.0128221	0.0120768	0.0118309	0.0130223	0.012205	0.0122784	0.0118214
0.69678	0.0127147	0.0122127	0.01234	0.011437	0.0110345	0.0118105	0.0128059	0.0118978	0.0121619	0.0129428	0.011741	0.0126583	0.0117947
0.702165	0.0127057	0.0122112	0.0123344	0.0114322	0.0110288	0.0118047	0.0127983	0.0118986	0.0121585	0.0129351	0.0117378	0.0126517	0.0117917
0.70755	0.0122606	0.0106989	0.012771	0.012234	0.0123765	0.0109349	0.0123607	0.0127882	0.0118074	0.0124118	0.0121706	0.0127137	0.0129252
0.712935	0.0122533	0.0107006	0.0127632	0.0122282	0.0123678	0.0109321	0.0123536	0.0127873	0.0118047	0.0124051	0.0121655	0.0127067	0.0129199
0.71832	0.0118024	0.0108415	0.0118038	0.0135791	0.0128608	0.0120382	0.0116547	0.0136065	0.0111858	0.0122202	0.0115316	0.0119843	0.0134768
0.723705	0.0117963	0.0108427	0.0117981	0.0135711	0.0128511	0.0120323	0.0116499	0.0136037	0.0111849	0.0122137	0.0115283	0.0119793	0.0134713
0.72909	0.0124501	0.0120568	0.0112362	0.0140818	0.0117058	0.0123277	0.0127688	0.0127557	0.0118829	0.0123339	0.0113535	0.0121064	0.0135829
0.734475	0.0124427	0.0120555	0.0112326	0.0140719	0.0116994	0.0123223	0.012761	0.0127548	0.0118806	0.0123282	0.0113516	0.0121008	0.0135767
0.73986	0.0132365	0.0125539	0.0129729	0.0119404	0.0117565	0.0127074	0.0131295	0.0116437	0.0126995	0.013872	0.0131181	0.0124918	0.0125003
0.745245	0.0132271	0.0125526	0.0129648	0.0119354	0.0117501	0.0127027	0.0131214	0.0116455	0.0126953	0.0138624	0.0131106	0.0124855	0.0124968
0.75063	0.0123649	0.0127755	0.0132876	0.0109256	0.0127841	0.0142243	0.0125367	0.012473	0.0122924	0.0137183	0.0117519	0.0126008	0.0124749
0.756015	0.0123583	0.0127736	0.0132791	0.0109221	0.0127755	0.0142151	0.0125304	0.0124729	0.0122902	0.0137094	0.0117483	0.0125943	0.0124714
0.7614	0.0122945	0.0121968	0.0119176	0.0120417	0.0131576	0.0128407	0.0126526	0.0136243	0.0124952	0.0124846	0.0105613	0.0123567	0.0134225
0.766785	0.0122886	0.0121961	0.0119128	0.0120352	0.0131494	0.0128355	0.0126465	0.0136221	0.0124918	0.012478	0.0105609	0.0123508	0.0134156
0.77217	0.0136536	0.0114565	0.012162	0.0125963	0.0135614	0.0119379	0.0137244	0.013656	0.0120419	0.0118014	0.0122037	0.0121707	0.012229
0.777555	0.0136438	0.0114577	0.0121558	0.0125887	0.0135514	0.0119342	0.0137151	0.0136543	0.0120401	0.0117958	0.012199	0.0121652	0.0122263
0.78294	0.01292	0.0121122	0.0123873	0.0119792	0.0120852	0.0124751	0.0128112	0.0131471	0.012248	0.0122598	0.0128683	0.0123284	0.012848
0.788325	0.0129131	0.0121117	0.0123803	0.0119747	0.0120795	0.0124696	0.0128047	0.0131462	0.012246	0.0122534	0.012863	0.012323	0.0128426
0.79371	0.0128576	0.0126206	0.0119588	0.01316	0.0124193	0.0127255	0.0125104	0.0125274	0.0129686	0.0132698	0.0124971	0.0130515	0.0128262
0.799095	0.0128509	0.0126194	0.0119534	0.0131513	0.0124128	0.0127197	0.0125049	0.0125273	0.0129643	0.0132601	0.0124936	0.0130448	0.01282
0.80448	0.0134707	0.0124935	0.0123185	0.0121613	0.0139071	0.0125609	0.0136769	0.0122249	0.0122362	0.0120815	0.0127699	0.0133712	0.0109636
0.809865	0.0134628	0.0124934	0.012311	0.0121551	0.0138969	0.0125556	0.0136668	0.0122252	0.0122345	0.0120759	0.0127659	0.0133633	0.0109619
0.81525	0.0138785	0.012944	0.0114113	0.0111396	0.0134202	0.0125536	0.0119548	0.0124034	0.012424	0.0123377	0.0132696	0.0121985	0.011033
0.821655	0.0138706	0.0129432	0.0114073	0.0111362	0.0134114	0.012549	0.0119497	0.0124032	0.0124209	0.0123306	0.0132636	0.0121944	0.0110304
0.82806	0.0143194	0.0133922	0.0123047	0.0123775	0.0121616	0.0132847	0.011745	0.0125756	0.0120287	0.0127018	0.0119391	0.0129171	0.0119184
0.834465	0.0143098	0.01339	0.0122979	0.01237	0.012156	0.0132774	0.0117399	0.0125757	0.0120267	0.0126937	0.0119364	0.0129101	0.0119142
0.84087	0.0133189	0.0124659	0.012574	0.0122027	0.0129931	0.012301	0.0128159	0.0131573	0.0118192	0.0121954	0.0115432	0.0126487	0.0126309
0.847275	0.0133122	0.0124665	0.0125671	0.0121971	0.0129851	0.0122967	0.0128074	0.013156	0.0118183	0.0121884	0.0115416	0.0126418	0.0126264
0.85368	0.0132877	0.0125965	0.0122605	0.0125402	0.0136304	0.012039	0.012061	0.0131111	0.0130428	0.0117233	0.0130458	0.0112052	0.0132924
0.860085	0.0132794	0.0125971	0.012255	0.012533	0.0136201	0.0120351	0.0120558	0.01311	0.013039	0.011717	0.0130396	0.0112023	0.0132859
0.86649	0.0124565	0.0139692	0.0127229	0.0119725	0.011865	0.0129291	0.0126327	0.0124481	0.013098	0.0117768	0.0124231	0.0121842	0.0121651
0.872895	0.0124503	0.0139661	0.0127155	0.0119673	0.0118597	0.0129236	0.0126256	0.0124489	0.0130942	0.0117708	0.012419	0.012179	0.0121622
0.8793	0.0126016	0.0134035	0.0122083	0.0120007	0.0121909	0.0137894	0.01293	0.0129101	0.0121792	0.012686	0.0115259	0.0135701	0.0122733
0.885705	0.012595	0.0134026	0.0122022	0.0119952	0.0121837	0.0137815	0.0129222	0.0129101	0.0121781	0.0126776	0.011523	0.0135619	0.0122703
0.89211	0.0134032	0.0130424	0.0115552	0.0123852	0.0126313	0.0125947	0.0122627	0.0139111	0.012516	0.012439	0.011155	0.0129658	0.0134779
0.898515	0.013394	0.0130418	0.0115502	0.0123788	0.012623	0.0125889	0.0122562	0.0139083	0.0125128	0.0124318	0.011153	0.0129597	0.0134718
0.90492	0.0125562	0.0128018	0.0115604	0.0122599	0.0122049	0.0107989	0.0116717	0.0128836	0.0121263	0.0121649	0.0119455	0.0123484	0.0131942
0.911325	0.0125493	0.0128007	0.0115561	0.0122549	0.0121981	0.0107973	0.0116667	0.0128828	0.0121248	0.012158	0.0119411	0.0123434	0.0131897
0.91773	0.0120511	0.0119495	0.0130231	0.0131502	0.012373	0.0117302	0.0121759	0.0114857	0.0124637	0.0119246	0.0117959	0.0124713	0.0131247
0.924135	0.0120447	0.0119504	0.0130147	0.0131432	0.0123648	0.0117257	0.0121693	0.0114883	0.0124602	0.0119189	0.0117923	0.0124657	0.0131195
0.93054	0.012054	0.0121065	0.0124226	0.0134379	0.0116649	0.0127419	0.0122848	0.0125363	0.0114971	0.0126022	0.0114785	0.0126305	0.0123833
0.936945	0.0120471	0.0121064	0.0124163	0.0134301	0.0116594	0.0127355	0.0122783	0.0125354	0.0114962	0.0125954	0.0114755	0.0126243	0.0123792
0.94335	0.0121022	0.0122774	0.0114811	0.0123727	0.0125056	0.0124128	0.0121996	0.0128158	0.0115041	0.013629	0.0113917	0.0122663	0.0117252
0.949755	0.0120952	0.0122775	0.011477	0.0123673	0.0124981	0.0124078	0.0121944	0.0128144	0.0115038	0.0136209	0.0113887	0.0122615	0.0117216
0.95616	0.0120299	0.0126794	0.0120296	0.011836	0.0132404	0.0122077	0.0131755	0.0120241	0.0131919	0.0143271	0.0113308	0.0127107	0.0111363
0.962565	0.0120224	0.0126791	0.0120238	0.0118318	0.0132312	0.0122032	0.0131683	0.012025	0.0131862	0.0143167	0.0113288	0.0127046	0.0111332
0.96897	0.0110922	0.0132672	0.0125317	0.0125912	0.01243	0.0124029	0.0138118	0.0121181	0.0116625	0.0126247	0.0123862	0.0127849	0.0107323
0.975375	0.0110881	0.0132661	0.0125248	0.0125843	0.0124232	0.0123975	0.0138037	0.0121178	0.0116623	0.0126184	0.0123822	0.0127781	0.0107307
0.982995	0.0124018	0.0135493	0.012121	0.0122326	0.0120716	0.012046	0.0132501	0.0119145	0.0119309	0.0118266	0.0130821	0.0117008	0.0119576
0.990615	0.0123948	0.0135473	0.0121154	0.0122276	0.0120655	0.012042	0.0132421	0.0119151	0.0119289	0.0118217	0.013077	0.0116971	0.0119528
0.998235	0.0135422	0.0127726	0.0119228	0.012596	0.0128134	0.0123777	0.0112806	0.0120404	0.0122103	0.0129057	0.0126507	0.0121019	0.0121034
1.00585	0.0135333	0.0127725	0.0119172	0.0125898	0.012805	0.0123734	0.0112784	0.0120404	0.0122076	0.0128962	0.0126466	0.0120972	0.0120989
1.01347	0.0133093	0.012374	0.0116563	0.012639	0.0124955	0.0131395	0.0127803	0.0120217	0.0118149	0.0114856	0.0117342	0.0129872	0.0115492
1.0211	0.0133028	0.0123747	0.0116513	0.012632	0.0124869	0.0131338	0.0127735	0.012022	0.0118134	0.0114798	0.0117325	0.0129804	0.0115464
1.02872	0.0140824	0.0129345	0.0116844	0.0114989	0.0106176	0.0134894	0.0136998	0.0121941	0.0117551	0.0107231	0.0123303	0.0126234	0.0115845
1.03634	0.0140719	0.0129333	0.0116797	0.011495	0.010614	0.0134833	0.0136907	0.0121941	0.0117532	0.0107191	0.0123264	0.0126181	0.0115818
1.04395	0.0119786	0.0127607	0.0123438	0.0116426	0.0112774	0.0130503	0.0120539	0.0123537	0.0113869	0.0120754	0.012442	0.012441	0.012387
1.05157	0.0119739	0.0127608	0.0123379	0.0116377	0.0112713	0.0130443	0.0120502	0.0123542	0.0113871	0.0120681	0.012438	0.0124361	0.0123837
1.0592	0.0117989	0.0133063	0.0125998	0.012049	0.0120951	0.0116829	0.0126883	0.0131044	0.0127946	0.0126993	0.0117952	0.0126014	0.0137979
1.06682	0.0117933	0.0133046	0.0125945	0.0120438	0.0120878	0.0116799	0.0126821	0.013103	0.0127913	0.0126904	0.0117928	0.012597	0.0137907
1.07444	0.0123159	0.0128218	0.0132191	0.0127237	0.0122399	0.0115967	0.0130715	0.0129341	0.0132409	0.0114192	0.0117891	0.0136706	0.0125178
1.08205	0.0123083	0.0128214	0.0132126	0.0127167	0.0122333	0.011593	0.0130651	0.0129333	0.0132376	0.0114143	0.0117865	0.0136638	0.0125144
1.08967	0.0115441	0.0125611	0.0132919	0.0119524	0.0126082	0.0118963	0.0131359	0.0122498	0.0130057	0.0115884	0.0121952	0.0136859	0.0117567
1.09729	0.0115397	0.0125614	0.0132857	0.0119481	0.0126008	0.0118927	0.0131302	0.0122502	0.0130027	0.0115827	0.0121912	0.013679	0.0117538
1.10492	0.0126762	0.0131965	0.0131306	0.0122427	0.0124027	0.0128493	0.0137705	0.0117513	0.0122051	0.0123776	0.0117703	0.012465	0.011415
1.11254	0.0126683	0.0131939	0.0131247	0.0122378	0.0123971	0.0128442	0.0137629	0.0117529	0.0122032	0.0123705	0.0117676	0.012461	0.0114127
1.12016	0.0126381	0.0118862	0.0129541	0.0130971	0.0133674	0.0135694	0.0130552	0.0124974	0.0112892	0.0126465	0.0116468	0.0123657	0.0119698
1.12777	0.0126307	0.0118861	0.0129483	0.0130895	0.0133595	0.0135627	0.0130496	0.0124975	0.0112893	0.0126393	0.0116441	0.0123616	0.0119665
1.13539	0.0116817	0.0103428	0.0125811	0.0119306	0.0134051	0.0128889	0.0125972	0.013323	0.0117571	0.0124174	0.0116188	0.013094	0.0125609
1.14301	0.0116763	0.0103463	0.0125756	0.0119266	0.0133969	0.0128839	0.0125929	0.0133205	0.0117556	0.0124112	0.0116161	0.0130884	0.0125557
1.15064	0.0113589	0.011497	0.01205	0.0118799	0.0121359	0.0122311	0.0136348	0.0120196	0.0121839	0.0127294	0.0116299	0.0135221	0.0116114
1.15826	0.0113546	0.0114988	0.0120453	0.0118756	0.0121324	0.0122266	0.0136281	0.0120207	0.0121819	0.0127231	0.0116271	0.0135153	0.0116095
1.16587	0.0125247	0.0142004	0.0118231	0.0125986	0.0137575	0.0115406	0.0142394	0.0113726	0.0122238	0.0133654	0.0115057	0.0124035	0.0120981
1.17494	0.0125185	0.014196	0.0118187	0.0125927	0.0137491	0.0115367	0.0142303	0.011375	0.0122222	0.0133575	0.0115035	0.0123996	0.0120935
1.18399	0.0139007	0.0137222	0.0121369	0.0127512	0.0139683	0.0108458	0.012201	0.0125296	0.0123605	0.0130252	0.0117589	0.0121002	0.0113403
1.19305	0.0138922	0.0137207	0.0121317	0.0127449	0.0139603	0.0108427	0.0121972	0.0125296	0.0123593	0.0130189	0.0117572	0.0120974	0.0113377
1.20212	0.0138399	0.0130283	0.0122186	0.0119974	0.0133104	0.0105025	0.0119105	0.0136055	0.0131639	0.0131689	0.013129	0.0134187	0.0107944
1.21117	0.0138317	0.013028	0.0122133	0.0119933	0.0133042	0.0105004	0.0119059	0.0136025	0.0131611	0.0131612	0.0131235	0.0134124	0.0107928
1.22023	0.0126287	0.0129436	0.0118214	0.012118	0.0132216	0.0115591	0.0122578	0.0119768	0.0132777	0.0122426	0.0124454	0.0133054	0.0111706
1.2293	0.012623	0.0129423	0.0118169	0.0121133	0.0132143	0.0115551	0.0122518	0.0119787	0.013275	0.0122373	0.0124422	0.0133009	0.0111683
1.23836	0.0119435	0.0120302	0.0116265	0.0125869	0.0123061	0.0125628	0.0117172	0.012021	0.0127273	0.0122168	0.011549	0.0137542	0.0118266
1.24741	0.0119388	0.0120299	0.011623	0.0125808	0.0123012	0.0125566	0.0117127	0.0120223	0.0127259	0.0122112	0.0115473	0.0137495	0.0118239
1.25648	0.012293	0.0108372	0.0124253	0.0118654	0.0125587	0.0115964	0.0116146	0.0130342	0.0125207	0.0127152	0.0114028	0.0149108	0.0128182
1.26554	0.0122867	0.0108398	0.0124195	0.0118613	0.0125514	0.011594	0.0116101	0.0130322	0.012519	0.0127083	0.0114013	0.0149025	0.0128138
1.27459	0.0120267	0.0117039	0.0121555	0.0116949	0.0114123	0.0123432	0.0118394	0.0119674	0.0120384	0.012437	0.0119319	0.0135241	0.0128354
1.28365	0.0120217	0.0117039	0.0121523	0.0116915	0.0114084	0.0123391	0.0118352	0.0119693	0.0120387	0.0124317	0.0119296	0.0135194	0.0128317
1.29272	0.0124981	0.0124616	0.0134748	0.012727	0.0117434	0.0131479	0.012772	0.0123902	0.0132456	0.0130506	0.0126462	0.0125022	0.012635
1.30177	0.0124924	0.0124603	0.0134685	0.0127205	0.0117387	0.0131412	0.012766	0.0123907	0.013243	0.0130437	0.0126417	0.0124992	0.0126327
1.31083	0.0132366	0.0121411	0.0137353	0.0122013	0.0129406	0.0116539	0.013138	0.0131825	0.0137821	0.0131142	0.0113685	0.0130122	0.0133401
1.3199	0.0132292	0.0121422	0.0137281	0.0121964	0.0129336	0.0116519	0.0131316	0.0131815	0.013778	0.0131075	0.0113682	0.0130067	0.0133357
1.32896	0.0126213	0.0133119	0.0119338	0.0114341	0.0132651	0.011999	0.0125429	0.0130561	0.0122471	0.0127462	0.0117599	0.012494	0.0130009
1.33801	0.0126164	0.01331	0.011932	0.0114309	0.0132577	0.0119952	0.0125381	0.013055	0.0122473	0.012741	0.0117596	0.0124892	0.0129976
1.34708	0.0131012	0.0134128	0.012777	0.0117002	0.0124601	0.012336	0.0122322	0.0118314	0.0123921	0.0132814	0.0141478	0.0112577	0.0125665
1.35614	0.0130946	0.0134106	0.0127716	0.0116966	0.0124543	0.012332	0.0122284	0.0118335	0.012391	0.0132743	0.0141425	0.0112561	0.0125641
1.36519	0.012948	0.0121143	0.0127037	0.0126028	0.0114966	0.0125205	0.0129129	0.0121412	0.0127276	0.0128193	0.0146357	0.0119311	0.0127562
1.37426	0.012941	0.0121158	0.0126989	0.012598	0.0114929	0.0125162	0.0129066	0.0121424	0.0127258	0.0128138	0.0146296	0.0119287	0.0127531
1.38332	0.0115109	0.0126444	0.0121738	0.0134803	0.0119097	0.0123113	0.0123532	0.0131376	0.0128009	0.012739	0.0126058	0.0142373	0.01287
1.39237	0.0115076	0.0126447	0.0121713	0.0134736	0.0119052	0.0123074	0.0123493	0.0131359	0.0127994	0.0127341	0.0126042	0.0142301	0.0128659
1.40316	0.01171	0.0140537	0.0133566	0.0128268	0.013117	0.0120224	0.01282	0.0123914	0.0129993	0.013767	0.0114956	0.0145064	0.0118006
1.41395	0.0117057	0.0140498	0.0133513	0.0128216	0.0131095	0.0120196	0.0128148	0.012393	0.0129968	0.0137601	0.0114962	0.0144981	0.0117989
1.42473	0.012536	0.0127079	0.0139316	0.0116493	0.0126135	0.0125719	0.012955	0.0130956	0.0123803	0.0142472	0.0127578	0.0116236	0.0114904
1.43552	0.0125309	0.0127068	0.013925	0.0116467	0.0126076	0.0125669	0.0129493	0.0130948	0.0123797	0.0142392	0.0127543	0.0116215	0.0114899
1.4463	0.0136771	0.0107358	0.0127219	0.0118444	0.0118362	0.011723	0.012251	0.0130724	0.0124301	0.0131857	0.01275	0.0103272	0.0129499
1.45708	0.0136699	0.010739	0.0127183	0.0118415	0.0118321	0.011721	0.0122472	0.0130722	0.0124286	0.0131798	0.0127473	0.010328	0.0129445
1.46787	0.0136831	0.0115641	0.0121484	0.0131555	0.0121326	0.0120831	0.0123187	0.0129107	0.0120994	0.0122334	0.0124094	0.0126806	0.0117871
1.47866	0.0136758	0.0115646	0.0121459	0.0131494	0.0121267	0.0120804	0.0123137	0.0129101	0.0120992	0.0122293	0.0124076	0.0126757	0.0117856
1.48944	0.0123031	0.0126467	0.0129865	0.0128728	0.0115281	0.0131752	0.0118481	0.0122204	0.0126187	0.01251	0.0124437	0.0138213	0.0115335
1.50022	0.0122982	0.0126447	0.0129817	0.0128674	0.0115239	0.01317	0.0118447	0.0122209	0.0126183	0.0125044	0.0124412	0.0138146	0.011532
1.51101	0.0111182	0.012238	0.0131979	0.0115207	0.0112426	0.0128898	0.0122076	0.0116694	0.0143095	0.0126174	0.0121462	0.0127846	0.0119909
1.5218	0.0111153	0.0122379	0.0131931	0.0115188	0.011239	0.0128859	0.0122026	0.0116706	0.0143041	0.0126117	0.0121452	0.0127819	0.0119882
1.53258	0.0112662	0.0123234	0.0129348	0.0121091	0.0118763	0.0124109	0.0117587	0.0116971	0.0129014	0.0123324	0.0127704	0.0131469	0.0119487
1.54337	0.0112625	0.0123223	0.0129301	0.0121054	0.0118725	0.0124078	0.011755	0.0116975	0.0128997	0.012327	0.0127677	0.0131428	0.0119469
1.55415	0.0119299	0.011693	0.0122656	0.0129525	0.0134406	0.0122395	0.0115991	0.0115392	0.0114658	0.0118092	0.0129734	0.0135514	0.0124039
1.56493	0.0119256	0.0116933	0.0122625	0.0129467	0.0134327	0.0122367	0.011596	0.0115399	0.0114663	0.0118059	0.0129703	0.0135464	0.0124006
1.57572	0.0128954	0.0113636	0.0122905	0.0123308	0.0124832	0.0123713	0.012294	0.0113418	0.0113502	0.0129368	0.0124385	0.0131835	0.0119718
1.58651	0.0128897	0.0113648	0.0122862	0.0123268	0.0124785	0.012368	0.0122889	0.0113424	0.0113497	0.0129304	0.0124365	0.0131789	0.0119702
1.59729	0.013327	0.0121867	0.0116166	0.011673	0.0117127	0.0124114	0.0119419	0.01084	0.0112302	0.0131404	0.0120763	0.0121587	0.0121478
1.60807	0.0133203	0.0121859	0.0116132	0.0116699	0.0117098	0.0124084	0.0119381	0.010843	0.0112305	0.0131338	0.0120751	0.0121557	0.0121449
1.61886	0.0123342	0.0124937	0.010629	0.0112958	0.0124697	0.0126702	0.0116058	0.0123231	0.012136	0.0121348	0.0123475	0.0113642	0.0116111
1.62965	0.0123304	0.0124932	0.0106284	0.0112936	0.0124643	0.0126668	0.0116029	0.0123233	0.0121341	0.0121311	0.0123448	0.0113632	0.0116092
1.64043	0.0122049	0.0128824	0.0117672	0.0118789	0.0123145	0.012843	0.0120143	0.0137167	0.0123274	0.0123748	0.0116413	0.0124628	0.0109724
1.65122	0.0122001	0.0128815	0.011764	0.0118754	0.0123098	0.0128384	0.0120099	0.0137148	0.012325	0.0123701	0.0116402	0.0124594	0.0109722
1.662	0.0115382	0.0131712	0.0127975	0.0124302	0.0119596	0.0116713	0.0115166	0.0137274	0.0113481	0.0128303	0.0111723	0.0134737	0.0116073
1.67483	0.0115354	0.0131687	0.0127925	0.0124258	0.0119553	0.0116703	0.0115145	0.0137259	0.0113479	0.0128252	0.0111727	0.0134682	0.0116052
1.68765	0.0119264	0.0117059	0.0123425	0.0122513	0.0114293	0.0122199	0.0121427	0.0129175	0.0109035	0.0132647	0.012312	0.0127036	0.0118326
1.70047	0.0119227	0.0117071	0.0123394	0.012248	0.011426	0.0122171	0.01214	0.0129172	0.0109036	0.0132587	0.0123104	0.0127003	0.0118306
1.7133	0.0125906	0.0115807	0.0122819	0.0124616	0.0111152	0.0128147	0.0135922	0.0118919	0.0108935	0.0129067	0.0135712	0.012125	0.011765
1.72612	0.0125861	0.0115823	0.012279	0.0124576	0.0111129	0.0128104	0.0135864	0.011893	0.0108945	0.0129015	0.0135668	0.0121228	0.011764
1.73895	0.0130542	0.013063	0.0126765	0.0121446	0.0119499	0.0120047	0.0134624	0.0113784	0.0122522	0.0123967	0.0126344	0.0123539	0.0125393
1.75178	0.0130496	0.0130608	0.0126718	0.0121409	0.0119466	0.0120033	0.0134583	0.0113804	0.0122499	0.0123933	0.0126326	0.0123514	0.0125367
1.7646	0.0133554	0.0129585	0.0115995	0.0112955	0.0131634	0.0125963	0.0134482	0.0120025	0.0122386	0.013101	0.0117251	0.0130181	0.0128382
1.77743	0.0133496	0.0129576	0.0115981	0.0112938	0.013157	0.0125935	0.013443	0.0120031	0.0122371	0.0130951	0.0117253	0.0130142	0.0128352
1.79025	0.0124695	0.0126308	0.0118392	0.0115023	0.0120946	0.0132838	0.0121252	0.0128039	0.0117841	0.012736	0.0121633	0.01293	0.0122862
1.80307	0.0124668	0.0126312	0.0118367	0.0115011	0.0120927	0.0132794	0.0121231	0.0128025	0.0117844	0.0127317	0.0121624	0.0129268	0.0122846
1.8159	0.0129011	0.0133354	0.0121474	0.0132558	0.0128274	0.0129138	0.0117827	0.01209	0.0122995	0.0127189	0.0130064	0.0128696	0.012033
1.82872	0.0128955	0.0133338	0.0121447	0.0132502	0.0128242	0.0129103	0.0117808	0.0120905	0.0122982	0.0127145	0.0130048	0.0128666	0.0120311
1.84155	0.0116135	0.0132446	0.0125123	0.0129963	0.0142393	0.0121542	0.0123932	0.011382	0.0122161	0.0129528	0.0139495	0.0128478	0.0115271
1.85438	0.0116118	0.0132439	0.01251	0.0129922	0.0142336	0.012151	0.0123896	0.0113847	0.0122165	0.0129476	0.0139462	0.0128448	0.0115258
1.8672	0.0118468	0.0133399	0.0135166	0.0121032	0.0143957	0.0106654	0.0123621	0.012667	0.0134842	0.0126421	0.0139248	0.0127975	0.0108781
1.88003	0.0118446	0.0133386	0.0135108	0.0121011	0.0143903	0.010665	0.0123593	0.0126673	0.0134822	0.0126373	0.0139219	0.012795	0.010878
1.89285	0.0132664	0.0130003	0.0117717	0.0121168	0.0137039	0.0103561	0.0126286	0.0141977	0.014458	0.0119267	0.0132869	0.0132021	0.0109037
1.90568	0.0132607	0.0129989	0.0117712	0.0121137	0.013699	0.0103563	0.0126244	0.0141947	0.0144529	0.0119232	0.0132847	0.0131981	0.0109041
1.9185	0.0128638	0.0118983	0.0116523	0.0117821	0.012142	0.0117281	0.0116571	0.0133397	0.0121666	0.0116319	0.0122134	0.012747	0.0120054
1.93132	0.0128595	0.0119	0.0116518	0.0117806	0.0121398	0.0117254	0.0116553	0.0133394	0.0121672	0.011629	0.0122128	0.0127434	0.0120034
1.94415	0.0117793	0.0128155	0.0129894	0.0124948	0.0113571	0.0124933	0.0112982	0.0125488	0.0113711	0.012097	0.0116414	0.0114257	0.0122493
1.95697	0.0117768	0.0128138	0.0129868	0.0124912	0.011356	0.0124897	0.0112973	0.0125501	0.0113731	0.0120931	0.011641	0.0114247	0.0122485
1.9698	0.0110909	0.012545	0.0141585	0.0123835	0.0119372	0.0122086	0.0122731	0.0131069	0.012902	0.0125487	0.0114154	0.0110454	0.0130924
1.98263	0.0110903	0.0125441	0.0141542	0.0123801	0.0119336	0.0122061	0.0122694	0.013105	0.0128987	0.0125443	0.0114158	0.0110452	0.0130905
1.99788	0.0123482	0.0118329	0.0141762	0.0114423	0.0113619	0.011748	0.0120332	0.0117969	0.0119545	0.0126692	0.0122883	0.0121219	0.0137681
2.01314	0.0123446	0.0118339	0.0141719	0.0114412	0.0113602	0.0117468	0.0120309	0.0117979	0.0119545	0.012664	0.0122867	0.0121191	0.0137645
2.02839	0.012999	0.0122661	0.0129979	0.0116557	0.0114089	0.0121958	0.0117991	0.0109749	0.011469	0.0116209	0.0125202	0.0124837	0.0126657
2.04365	0.0129948	0.0122653	0.0129968	0.011654	0.0114084	0.0121939	0.0117976	0.0109776	0.0114695	0.0116191	0.0125179	0.0124809	0.0126654
2.0589	0.0127183	0.0120507	0.0131559	0.0122101	0.0132623	0.0129932	0.012213	0.0118864	0.0116935	0.0122748	0.0115306	0.0123168	0.0124782
2.07416	0.012715	0.0120515	0.013153	0.012207	0.0132569	0.0129893	0.0122109	0.011886	0.0116946	0.0122702	0.0115323	0.012315	0.0124782
2.08941	0.0123985	0.0128251	0.0126601	0.0119296	0.0126801	0.0123493	0.0125352	0.0117344	0.0134194	0.0117118	0.0131124	0.0126256	0.0133386
2.10466	0.0123962	0.0128245	0.0126584	0.0119277	0.0126781	0.0123469	0.0125334	0.0117358	0.0134164	0.0117095	0.0131091	0.0126229	0.0133364
2.11992	0.0125647	0.0137623	0.0122447	0.0119395	0.012906	0.011517	0.0133958	0.0124805	0.0133146	0.0119989	0.0127699	0.0124453	0.0132662
2.13517	0.0125609	0.0137606	0.0122434	0.0119375	0.0129032	0.011516	0.0133933	0.0124808	0.0133123	0.0119977	0.0127673	0.012443	0.0132649
2.15043	0.0116023	0.0142217	0.0121978	0.0120593	0.0132481	0.0112564	0.0144127	0.0134504	0.0122075	0.0143872	0.0109482	0.0119562	0.0132863
2.16568	0.0116012	0.014219	0.0121968	0.0120566	0.0132441	0.0112556	0.0144074	0.0134485	0.0122085	0.0143795	0.0109508	0.0119558	0.0132851
2.18094	0.0117222	0.013578	0.0126298	0.0113847	0.0123648	0.0115368	0.0131985	0.0129222	0.0128489	0.0132172	0.0122477	0.0128996	0.0135489
2.19619	0.0117212	0.0135768	0.012628	0.0113835	0.0123626	0.011536	0.013196	0.0129225	0.0128462	0.0132149	0.0122454	0.0128963	0.0135461
2.21145	0.0129117	0.0129401	0.0129858	0.0110532	0.0115413	0.0126048	0.0117136	0.0130269	0.0114973	0.0136367	0.0119636	0.0125799	0.0122205
2.2267	0.0129073	0.0129398	0.0129824	0.0110536	0.0115406	0.0126011	0.0117138	0.0130259	0.011499	0.0136328	0.0119631	0.0125775	0.0122206
2.24196	0.0121949	0.0127329	0.0116965	0.0124469	0.0116116	0.0119771	0.011768	0.0123275	0.011995	0.0139621	0.011852	0.0116597	0.0115816
2.25721	0.0121931	0.0127326	0.0116967	0.012444	0.01161	0.0119749	0.0117682	0.0123281	0.0119944	0.0139561	0.0118519	0.0116599	0.0115829
2.27247	0.0118875	0.0129046	0.0115854	0.0128445	0.0114382	0.0107934	0.0133085	0.0120129	0.0122519	0.0118715	0.0122352	0.0124181	0.0124849
2.28773	0.0118858	0.0129033	0.0115855	0.0128415	0.0114375	0.0107942	0.0133046	0.0120141	0.0122509	0.0118713	0.0122333	0.0124155	0.0124835
2.30298	0.0117033	0.0125023	0.0124628	0.0122502	0.011952	0.0113279	0.0129463	0.0126179	0.0119224	0.0121966	0.011313	0.0119507	0.0124758
2.31824	0.0117023	0.0125017	0.0124612	0.0122491	0.0119503	0.0113268	0.0129434	0.0126164	0.011923	0.0121945	0.0113147	0.0119493	0.0124752
2.33349	0.0120556	0.0121111	0.0130148	0.0122234	0.012209	0.0117716	0.0114255	0.0115356	0.0127833	0.0130134	0.0123126	0.0112214	0.012449
2.34875	0.0120541	0.012112	0.0130128	0.0122221	0.0122066	0.0117704	0.0114263	0.011538	0.0127811	0.01301	0.0123111	0.011223	0.0124488
2.364	0.0125498	0.0130921	0.0130981	0.0123952	0.011457	0.0123495	0.0116037	0.0123621	0.0121789	0.0133272	0.0125253	0.0130411	0.0128121
2.38215	0.012547	0.0130905	0.0130955	0.0123938	0.0114583	0.0123469	0.0116034	0.0123626	0.0121778	0.013323	0.0125238	0.0130372	0.0128106
2.4003	0.0120008	0.0134899	0.0120329	0.0125117	0.0131792	0.0118634	0.0121841	0.0137648	0.0108393	0.0125929	0.011955	0.012553	0.012154
2.41845	0.0120008	0.0134877	0.0120324	0.0125099	0.0131756	0.0118621	0.0121827	0.0137619	0.0108411	0.0125908	0.011955	0.0125514	0.0121543
2.4366	0.0129402	0.0129634	0.0111809	0.0121332	0.0129115	0.0111845	0.0121995	0.0129571	0.0110572	0.0123284	0.0117683	0.0118055	0.0121377
2.45475	0.0129374	0.012962	0.0111817	0.0121336	0.012909	0.0111856	0.0121983	0.0129562	0.0110583	0.0123262	0.011768	0.0118052	0.0121381
2.4729	0.0128089	0.0119944	0.0113564	0.013333	0.0113524	0.0125438	0.0118279	0.0116544	0.0122395	0.0122274	0.0114982	0.0117454	0.0126626
2.49105	0.0128069	0.0119957	0.0113569	0.0133304	0.0113547	0.0125416	0.0118286	0.0116558	0.0122381	0.0122256	0.0114991	0.0117447	0.0126611
2.5092	0.0122667	0.0130437	0.0120722	0.013605	0.0127546	0.0129907	0.0129063	0.0115018	0.0124315	0.0124428	0.0121006	0.0116066	0.0119467
2.52735	0.0122668	0.0130416	0.0120713	0.0136015	0.012754	0.0129874	0.0129044	0.0115032	0.0124297	0.0124409	0.0121	0.0116065	0.0119479
2.5455	0.0131329	0.013085	0.0121668	0.0120543	0.0146169	0.0115768	0.0130499	0.0122019	0.0113076	0.0129107	0.0122647	0.0118536	0.0123432
2.56365	0.0131303	0.0130822	0.0121669	0.0120543	0.0146123	0.0115777	0.0130479	0.0122019	0.0113091	0.0129076	0.0122646	0.0118537	0.0123436
2.5818	0.0128364	0.0113322	0.0127493	0.011466	0.0136542	0.01203	0.0121987	0.0128691	0.0117213	0.012391	0.0127211	0.0129537	0.0130977
2.59995	0.0128345	0.0113346	0.012749	0.0114664	0.0136521	0.0120284	0.0121994	0.0128677	0.0117213	0.0123903	0.01272	0.0129517	0.0130963
2.6181	0.0117128	0.0124011	0.0135726	0.0116171	0.0120642	0.0116678	0.0126085	0.0125062	0.0122722	0.0132284	0.0125019	0.0131157	0.0127627
2.63625	0.0117138	0.0124002	0.0135708	0.0116166	0.0120658	0.0116674	0.0126073	0.0125063	0.012271	0.0132261	0.0125016	0.0131126	0.0127628
2.6544	0.0119789	0.0133988	0.0134355	0.0114915	0.0125915	0.0113303	0.0121265	0.0126976	0.0118018	0.0140399	0.0122732	0.0112071	0.0127674
2.67255	0.0119788	0.0133959	0.0134347	0.0114915	0.0125903	0.0113316	0.0121272	0.0126966	0.0118022	0.0140355	0.0122741	0.0112092	0.0127671
2.6907	0.012498	0.012756	0.0131887	0.0115613	0.0122305	0.0126422	0.0123552	0.012317	0.011814	0.0129255	0.0132135	0.0114674	0.0124762
2.70885	0.0124974	0.0127551	0.0131888	0.0115613	0.0122302	0.0126401	0.0123563	0.0123166	0.0118146	0.0129244	0.0132108	0.011468	0.012477
2.727	0.012949	0.0123249	0.013547	0.011614	0.0115768	0.0127473	0.0139605	0.0117176	0.0124465	0.0126167	0.0116596	0.012266	0.0128405
2.74515	0.0129477	0.0123246	0.013546	0.0116145	0.0115783	0.0127463	0.0139574	0.0117189	0.0124461	0.0126155	0.0116615	0.0122651	0.0128406
2.7633	0.0128626	0.0125015	0.0132326	0.0121939	0.0122532	0.0126076	0.0131299	0.0124234	0.0129677	0.012538	0.0116768	0.0122831	0.013259
2.78145	0.0128624	0.0125006	0.0132321	0.0121941	0.0122531	0.0126061	0.01313	0.0124215	0.0129661	0.0125369	0.0116792	0.0122831	0.0132576
2.7996	0.0131339	0.0128462	0.0126092	0.0133274	0.0128078	0.0115805	0.0126835	0.0114933	0.0124965	0.0126309	0.0138017	0.0124902	0.0124512
2.81775	0.0131334	0.0128448	0.01261	0.0133255	0.0128065	0.0115831	0.0126839	0.0114944	0.0124972	0.0126308	0.0137988	0.0124907	0.012452
2.83934	0.0134794	0.0132287	0.0124557	0.0133014	0.0121943	0.0133463	0.0126573	0.0116829	0.0130289	0.014094	0.0137082	0.0135209	0.0122067
2.86092	0.0134784	0.0132261	0.0124564	0.0133003	0.0121944	0.0133443	0.0126575	0.0116828	0.0130277	0.0140897	0.0137059	0.0135187	0.0122076
2.88251	0.0134739	0.0124457	0.0124738	0.0129038	0.0113819	0.0138983	0.0125201	0.0118452	0.0128746	0.0132175	0.0119255	0.0129761	0.0123858
2.90409	0.0134731	0.0124438	0.0124753	0.0129031	0.0113829	0.0138948	0.0125216	0.0118441	0.0128745	0.0132159	0.0119264	0.0129751	0.0123862
2.92568	0.01319	0.0109324	0.0134517	0.0120323	0.0106042	0.0118502	0.0135815	0.0107394	0.0131877	0.0122498	0.0106716	0.011655	0.0123956
2.94726	0.0131889	0.0109347	0.0134503	0.0120339	0.0106073	0.0118527	0.0135798	0.010742	0.0131866	0.0122497	0.0106753	0.0116572	0.0123956
2.96884	0.0120335	0.0121592	0.0129703	0.0126249	0.0114241	0.0124174	0.0128662	0.0118096	0.0130155	0.0121261	0.0120622	0.0119438	0.0117801
2.99043	0.0120346	0.0121574	0.0129702	0.0126244	0.0114256	0.0124177	0.0128664	0.0118102	0.0130137	0.0121259	0.0120617	0.0119451	0.0117817
3.01201	0.011438	0.012577	0.0119981	0.0126296	0.0125762	0.0134036	0.0118826	0.0136548	0.0113612	0.0123364	0.0123535	0.0127937	0.0118491
3.0336	0.0114399	0.0125744	0.0119997	0.0126289	0.012576	0.0134018	0.011885	0.0136511	0.0113636	0.0123356	0.0123533	0.0127934	0.0118505
3.05518	0.0116656	0.0116396	0.0116316	0.0115672	0.0128536	0.0130372	0.012219	0.0128681	0.0117212	0.0123277	0.012121	0.0130276	0.0124647
3.07677	0.0116674	0.0116399	0.0116337	0.0115692	0.0128542	0.0130367	0.0122203	0.0128677	0.011722	0.0123272	0.0121216	0.0130279	0.012464
3.09836	0.0125877	0.0119794	0.0120378	0.0115586	0.0132826	0.0124435	0.0127557	0.0125659	0.0126204	0.0124677	0.0121885	0.0134412	0.0116613
3.11994	0.0125875	0.0119782	0.0120383	0.0115608	0.0132825	0.0124443	0.0127569	0.0125653	0.0126191	0.0124678	0.0121889	0.0134407	0.0116631
3.14153	0.0126455	0.0120684	0.0116107	0.0126775	0.0131519	0.0125788	0.0136215	0.0123803	0.0123494	0.013363	0.0122345	0.0135052	0.0115228
3.16311	0.0126465	0.0120675	0.0116125	0.0126778	0.0131516	0.0125788	0.0136208	0.0123799	0.0123494	0.0133606	0.0122344	0.0135038	0.0115248
3.1847	0.0130696	0.0122594	0.0113149	0.0136182	0.0119553	0.0126701	0.0132207	0.0122881	0.0122748	0.0127794	0.0116823	0.0121145	0.0121166
3.20628	0.0130691	0.0122587	0.0113182	0.0136171	0.0119576	0.0126705	0.0132214	0.0122876	0.012274	0.0127788	0.0116832	0.0121159	0.0121172
3.22786	0.0122502	0.0129482	0.012452	0.0134514	0.0114018	0.0131604	0.0127769	0.0121031	0.0114838	0.0121724	0.0112247	0.0113195	0.0121426
3.24945	0.0122525	0.0129459	0.0124532	0.013451	0.0114053	0.0131592	0.0127791	0.0121023	0.0114846	0.0121725	0.0112273	0.0113219	0.0121439
3.27103	0.0124573	0.0129387	0.0133339	0.0126114	0.0122624	0.0125784	0.0135952	0.0113504	0.0111834	0.0116624	0.0122359	0.0114433	0.0123998
3.29262	0.0124594	0.0129374	0.0133346	0.0126127	0.0122642	0.0125784	0.0135949	0.0113519	0.0111848	0.0116637	0.012236	0.0114451	0.012401
3.3142	0.0136194	0.0132652	0.0140505	0.0122034	0.0132126	0.0117461	0.0133018	0.0121249	0.0117181	0.0119588	0.01265	0.0119282	0.0128811
3.33579	0.0136191	0.0132631	0.0140494	0.012206	0.0132128	0.0117484	0.0133012	0.0121246	0.0117178	0.0119599	0.0126503	0.011929	0.0128813
3.35738	0.0136236	0.013384	0.0130105	0.0133482	0.0129975	0.0126552	0.0112337	0.0131082	0.0115768	0.0130685	0.0130721	0.0119683	0.0126648
3.38306	0.013624	0.0133819	0.0130126	0.0133479	0.0129982	0.0126546	0.0112387	0.013106	0.0115779	0.0130684	0.0130712	0.0119692	0.0126654
3.40874	0.0131946	0.0132593	0.0128181	0.0135529	0.0118098	0.0126574	0.0122268	0.012924	0.0121884	0.0142457	0.0124539	0.0115922	0.0119629
3.43441	0.0131956	0.0132564	0.0128198	0.0135521	0.0118133	0.0126562	0.0122281	0.0129221	0.0121885	0.0142431	0.012454	0.0115942	0.0119652
3.46009	0.0125686	0.0118618	0.0127161	0.0123908	0.0117433	0.0110034	0.0125629	0.0116804	0.0128146	0.0134438	0.0112668	0.0115585	0.0120766
3.48577	0.012571	0.0118624	0.012717	0.0123929	0.0117476	0.0110069	0.0125626	0.0116817	0.0128133	0.0134431	0.0112694	0.0115605	0.012079
3.51146	0.0127475	0.0120484	0.0115973	0.0121247	0.0135368	0.0117986	0.0105926	0.0120519	0.0123538	0.0120255	0.0112492	0.0116905	0.0130516
3.53714	0.0127489	0.012049	0.0116016	0.0121265	0.0135366	0.011799	0.0105985	0.0120525	0.0123542	0.0120281	0.011251	0.0116933	0.0130514
3.56282	0.0125773	0.0139277	0.0122762	0.0120731	0.0133653	0.0119102	0.0119671	0.0136452	0.0123343	0.0124146	0.0114845	0.0128464	0.0126699
3.58849	0.0125785	0.0139236	0.0122784	0.0120747	0.0133659	0.0119104	0.0119684	0.0136421	0.0123349	0.0124158	0.0114871	0.0128472	0.0126713
3.61417	0.0115219	0.0138062	0.0129367	0.0118668	0.0118445	0.0112555	0.0123379	0.0135838	0.0129471	0.0132046	0.0130751	0.0135846	0.0123528
3.63985	0.0115256	0.0138037	0.0129385	0.0118692	0.0118493	0.011259	0.0123389	0.013581	0.0129457	0.0132046	0.0130747	0.0135843	0.0123547
3.66554	0.0115225	0.0134337	0.0133947	0.0123022	0.0123327	0.0129129	0.011485	0.0121631	0.0123908	0.01347	0.0137829	0.0130028	0.0122088
3.69122	0.0115268	0.0134314	0.0133951	0.0123034	0.0123352	0.0129112	0.0114893	0.0121631	0.0123911	0.0134698	0.0137806	0.0130046	0.0122111
3.7169	0.0131819	0.0128764	0.0123999	0.0122731	0.0124257	0.0122793	0.0124901	0.0113348	0.0120541	0.0132182	0.0119611	0.0130521	0.0125305
3.74257	0.0131826	0.0128755	0.0124026	0.0122748	0.0124286	0.0122806	0.0124914	0.0113365	0.0120548	0.0132193	0.0119637	0.0130532	0.0125333
3.76825	0.0135666	0.0131877	0.0116992	0.0122502	0.0125835	0.0122132	0.0125667	0.0125872	0.0120428	0.01366	0.0115937	0.0127034	0.0140211
3.79393	0.0135672	0.013185	0.0117043	0.0122521	0.0125866	0.0122142	0.0125682	0.0125862	0.0120427	0.0136589	0.0115964	0.0127049	0.0140199
3.81962	0.0127758	0.0126482	0.0133693	0.0123161	0.0129792	0.0123843	0.0118578	0.0137684	0.0115122	0.0124057	0.0125662	0.0120535	0.0133265
3.8453	0.0127784	0.0126463	0.0133689	0.0123174	0.0129806	0.0123845	0.0118609	0.0137645	0.0115145	0.0124077	0.0125666	0.0120571	0.0133282
3.87098	0.0122889	0.0118834	0.0123446	0.0118516	0.0119889	0.0118149	0.0115046	0.0126765	0.0128705	0.0118402	0.0127958	0.0127402	0.0129721
3.89665	0.0122918	0.0118828	0.0123473	0.011854	0.0119935	0.0118163	0.0115085	0.0126756	0.0128694	0.0118436	0.0127955	0.0127413	0.0129742
3.92233	0.0117555	0.0119582	0.0112817	0.0116207	0.0122084	0.0115052	0.0119875	0.0119355	0.0133105	0.013018	0.0117342	0.0125552	0.0130297
3.94801	0.0117591	0.0119568	0.0112866	0.0116233	0.0122118	0.0115059	0.01199	0.0119352	0.0133078	0.0130179	0.0117362	0.0125571	0.0130316
3.9737	0.0115649	0.0120681	0.0117806	0.0114783	0.0124136	0.0102595	0.0119276	0.0118584	0.0112436	0.0127395	0.0111325	0.0120951	0.0131784
3.99938	0.0115699	0.0120665	0.0117832	0.0114817	0.0124166	0.0102634	0.0119302	0.0118573	0.0112464	0.0127414	0.0111366	0.0120976	0.0131799
4.02991	0.0130284	0.0121509	0.011517	0.0121875	0.0121044	0.0106347	0.0113585	0.0113151	0.01131	0.0131359	0.0128744	0.0117768	0.0130542
4.06046	0.0130294	0.0121492	0.0115214	0.0121889	0.0121086	0.0106379	0.0113628	0.0113153	0.0113119	0.0131357	0.0128735	0.0117799	0.0130559
4.091	0.0126836	0.0123484	0.012227	0.0119945	0.0123532	0.0120592	0.0116833	0.0115528	0.0124845	0.0119647	0.0125674	0.0118134	0.0127918
4.12153	0.0126855	0.0123465	0.0122297	0.0119963	0.0123563	0.0120596	0.0116863	0.0115528	0.0124835	0.011967	0.0125678	0.0118158	0.0127947
4.15207	0.0110718	0.0125397	0.0123768	0.0111246	0.0119489	0.0124312	0.0114629	0.0126158	0.012266	0.0110241	0.011493	0.0112952	0.0134212
4.18262	0.0110783	0.0125373	0.0123792	0.0111286	0.0119527	0.0124317	0.011467	0.0126128	0.0122662	0.0110288	0.0114966	0.0112991	0.0134215
4.21316	0.0119605	0.0123541	0.0116254	0.0112626	0.0109733	0.0121185	0.0116632	0.01197	0.0118711	0.0122279	0.012504	0.0115116	0.0123578
4.24369	0.0119645	0.0123519	0.0116303	0.0112658	0.0109801	0.0121203	0.0116679	0.0119693	0.0118725	0.0122289	0.0125037	0.0115166	0.0123614
4.27424	0.0129286	0.0118234	0.0119847	0.0114528	0.0120125	0.012201	0.0129866	0.0117431	0.0123566	0.0121691	0.0117365	0.0137486	0.0125843
4.30478	0.0129309	0.0118224	0.0119886	0.0114563	0.0120169	0.0122022	0.0129878	0.011743	0.0123572	0.012172	0.0117384	0.0137479	0.0125876
4.33531	0.0124406	0.0119407	0.012362	0.0120102	0.0130104	0.0118701	0.0123001	0.012492	0.0130909	0.0128505	0.0110142	0.0132297	0.0139267
4.36585	0.012446	0.0119396	0.012366	0.0120123	0.0130132	0.0118723	0.0123035	0.0124901	0.0130904	0.0128514	0.0110182	0.0132312	0.0139261
4.3964	0.0136425	0.0127873	0.013031	0.0116386	0.012832	0.0119586	0.011506	0.0127761	0.0131454	0.0123299	0.0122509	0.0118373	0.0128625
4.42694	0.0136453	0.0127839	0.0130343	0.0116427	0.0128367	0.011961	0.0115121	0.0127738	0.0131456	0.0123331	0.0122513	0.0118421	0.0128649
4.45747	0.0142101	0.0125004	0.013759	0.0123069	0.0132745	0.0126605	0.0128244	0.0124132	0.0134512	0.0126737	0.0122428	0.0122285	0.012102
4.48801	0.014212	0.0124983	0.0137603	0.0123097	0.0132776	0.0126599	0.0128259	0.0124118	0.0134513	0.0126759	0.0122441	0.0122317	0.0121061
4.51856	0.0134985	0.01232	0.0126316	0.012909	0.0127052	0.0110218	0.0118702	0.0121263	0.0139984	0.0127756	0.0120591	0.012787	0.0128388
4.5491	0.0135027	0.0123179	0.0126356	0.0129097	0.0127109	0.0110264	0.0118748	0.0121251	0.0139971	0.012777	0.0120611	0.0127881	0.0128398
4.57963	0.013327	0.0121417	0.0116315	0.0112471	0.0133448	0.0115963	0.0112565	0.0121303	0.0135652	0.0115844	0.012271	0.0113329	0.0120476
4.61017	0.0133304	0.0121401	0.0116379	0.0112527	0.0133477	0.0115993	0.0112627	0.0121287	0.0135648	0.0115904	0.0122716	0.0113372	0.0120506
4.64072	0.0126391	0.0124142	0.0126727	0.0114038	0.0125382	0.0129	0.0121909	0.0119506	0.01293	0.0132019	0.0113696	0.0103589	0.0114044
4.67126	0.0126445	0.0124119	0.0126758	0.0114093	0.0125432	0.0128993	0.012195	0.0119491	0.0129306	0.0132032	0.0113727	0.0103654	0.0114088
4.70179	0.0129125	0.0126247	0.0127442	0.0133618	0.0117953	0.0115552	0.0128499	0.0115522	0.0127355	0.0134781	0.0115122	0.0114762	0.0119009
4.73233	0.012916	0.0126216	0.012747	0.013363	0.0118009	0.0115593	0.0128532	0.0115519	0.0127362	0.0134801	0.0115146	0.0114798	0.0119043
4.76288	0.0123386	0.0120374	0.0115059	0.013483	0.0111813	0.011945	0.0126512	0.0120727	0.0129572	0.0133233	0.0117999	0.0121487	0.0127304
4.7992	0.0123433	0.0120362	0.0115121	0.0134842	0.0111882	0.0119473	0.0126549	0.0120711	0.0129565	0.0133261	0.011802	0.0121521	0.0127329
4.83554	0.0116	0.0123656	0.0115696	0.0119173	0.011516	0.0122672	0.0118975	0.01239	0.0122861	0.0134917	0.0121815	0.0125815	0.0136266
4.87186	0.0116055	0.0123632	0.0115752	0.0119221	0.0115224	0.0122689	0.0119037	0.0123878	0.0122864	0.0134935	0.0121838	0.0125845	0.0136272
4.9082	0.0109539	0.0126116	0.0122875	0.0113742	0.0123392	0.0119432	0.0125487	0.0122443	0.0112925	0.0127846	0.0131261	0.0125417	0.0130675
4.94452	0.0109614	0.0126084	0.0122921	0.0113802	0.0123433	0.0119467	0.0125524	0.012243	0.011295	0.0127876	0.0131256	0.012546	0.0130702
4.98086	0.0119873	0.01213	0.0130841	0.0126786	0.0116328	0.0126844	0.0121917	0.012553	0.0118494	0.0120374	0.0120568	0.0133132	0.0129313
5.01718	0.0119928	0.0121282	0.0130865	0.0126811	0.0116402	0.0126854	0.012197	0.0125512	0.0118502	0.0120414	0.0120591	0.0133154	0.0129334
5.05351	0.013134	0.0122313	0.0119622	0.0127302	0.012432	0.0122509	0.012159	0.0130111	0.0125019	0.0115963	0.0113872	0.0129293	0.0123389
5.08985	0.0131374	0.012229	0.0119679	0.0127332	0.0124372	0.0122535	0.0121643	0.0130084	0.0125016	0.0116006	0.011391	0.0129321	0.0123414
5.12617	0.0127168	0.0125148	0.0116337	0.0120612	0.0127895	0.0119927	0.0123142	0.012805	0.012612	0.0114639	0.0121784	0.011678	0.011267
5.16251	0.0127227	0.0125115	0.0116398	0.0120661	0.0127945	0.0119961	0.0123195	0.0128025	0.0126113	0.0114681	0.0121793	0.0116832	0.0112715
5.19883	0.0131299	0.0120208	0.012164	0.0121456	0.0125185	0.01256	0.0127636	0.0122285	0.011838	0.0112636	0.0118133	0.0111742	0.0111513
5.23517	0.0131346	0.0120184	0.0121683	0.0121495	0.0125241	0.0125613	0.012768	0.0122281	0.0118388	0.0112681	0.0118155	0.01118	0.0111555
5.27149	0.0131604	0.0114824	0.0117237	0.0118411	0.0119698	0.0117808	0.0125687	0.0133309	0.0111904	0.0111174	0.0114371	0.0114082	0.0116297
5.30783	0.0131648	0.0114814	0.0117297	0.011846	0.0119763	0.0117844	0.0125727	0.0133263	0.0111929	0.0111232	0.0114396	0.0114142	0.011633
5.34415	0.0122333	0.0119937	0.0118757	0.0118941	0.0115925	0.0115943	0.0110708	0.0122215	0.0120477	0.0123754	0.0110428	0.0126691	0.0119491
5.38049	0.01224	0.0119913	0.0118808	0.0118984	0.0115989	0.0115986	0.01108	0.012219	0.0120479	0.0123783	0.0110468	0.0126733	0.0119512
5.41681	0.0121257	0.0124114	0.0116738	0.0116225	0.0106686	0.0126093	0.0128269	0.0105111	0.0125303	0.0125798	0.0118971	0.0138287	0.0111217
5.45315	0.0121327	0.0124088	0.01168	0.0116279	0.0106779	0.0126109	0.0128308	0.0105127	0.0125299	0.0125824	0.0118988	0.0138314	0.0111264
5.48947	0.0129544	0.012857	0.0119782	0.0117994	0.0117808	0.0125075	0.0129366	0.0117053	0.0122659	0.0114039	0.0121596	0.0140021	0.011282
5.52581	0.0129595	0.0128539	0.0119838	0.0118054	0.0117877	0.0125105	0.0129415	0.0117026	0.0122669	0.0114106	0.0121608	0.0140044	0.0112864
5.56213	0.0132819	0.0132173	0.012267	0.0132269	0.012886	0.0126164	0.0124233	0.0117496	0.0126248	0.0123801	0.0113992	0.012702	0.0121441
5.59847	0.0132864	0.0132131	0.0122723	0.0132296	0.0128911	0.0126185	0.0124306	0.0117473	0.0126246	0.012383	0.0114027	0.0127069	0.0121469
5.6348	0.0124649	0.0124067	0.012124	0.0132373	0.0126011	0.0120556	0.0136452	0.0113305	0.0125255	0.0116897	0.0115379	0.0118299	0.0123389
5.67112	0.0124706	0.0124046	0.0121303	0.0132405	0.0126074	0.0120597	0.013649	0.0113298	0.0125258	0.0116944	0.0115408	0.0118365	0.0123415
5.71434	0.0111944	0.012289	0.0125962	0.0122809	0.0118423	0.0125476	0.0132375	0.0119915	0.0124801	0.0107361	0.0118259	0.0124226	0.0119099
5.75755	0.0112036	0.0122868	0.0126014	0.0122862	0.0118505	0.0125505	0.0132429	0.0119892	0.0124806	0.0107443	0.0118286	0.0124268	0.0119142
5.80077	0.012207	0.0126517	0.0125924	0.0117724	0.0119977	0.0130911	0.0127407	0.0124272	0.0126144	0.0126263	0.0123375	0.0120152	0.0123456
5.84398	0.0122124	0.0126482	0.0125982	0.011778	0.0120071	0.0130918	0.0127476	0.0124248	0.0126144	0.0126289	0.0123396	0.0120213	0.0123489
5.8872	0.011839	0.0123112	0.0126852	0.0115009	0.0143429	0.01148	0.013296	0.0128225	0.0124546	0.0123633	0.0128251	0.0123376	0.0124884
5.93041	0.0118464	0.0123082	0.0126909	0.0115079	0.0143466	0.0114847	0.0133005	0.0128192	0.0124548	0.0123681	0.0128256	0.0123436	0.0124915
5.97363	0.0121572	0.0116325	0.0126884	0.0127528	0.0140821	0.010978	0.0124643	0.0125628	0.01215	0.0119551	0.0115859	0.0134914	0.01222
6.01684	0.0121642	0.0116315	0.0126934	0.0127566	0.0140871	0.0109831	0.0124709	0.0125602	0.0121508	0.0119614	0.0115893	0.0134952	0.0122255
6.06006	0.0127768	0.0124433	0.0115605	0.0127934	0.0122913	0.0116215	0.0118273	0.0121266	0.0121489	0.0127183	0.0109946	0.0137822	0.0138462
6.10328	0.0127813	0.0124406	0.0115686	0.0127978	0.0123	0.0116251	0.0118348	0.0121246	0.0121493	0.0127223	0.0109998	0.0137863	0.0138475
6.14649	0.0110486	0.0135081	0.0119045	0.0120947	0.0116562	0.0119782	0.0118337	0.011963	0.0120726	0.012246	0.0125104	0.0136899	0.0139256
6.18971	0.011059	0.0135029	0.0119122	0.0121012	0.0116666	0.0119811	0.0118415	0.0119621	0.0120733	0.0122517	0.0125119	0.0136937	0.0139273
6.23292	0.0122565	0.012787	0.0134246	0.0124431	0.0134171	0.0115964	0.0127349	0.0131966	0.0122305	0.011841	0.0130801	0.0128287	0.0128258
6.27614	0.0122633	0.0127838	0.0134289	0.0124491	0.0134227	0.0116009	0.0127411	0.0131925	0.0122305	0.0118489	0.013081	0.012834	0.0128293
6.31935	0.0131396	0.0121766	0.0134397	0.0133162	0.0134908	0.0118906	0.0133405	0.0132269	0.0119457	0.0136492	0.0124257	0.0120681	0.0117963
6.36257	0.0131447	0.0121748	0.0134442	0.0133205	0.0134958	0.0118952	0.013345	0.0132229	0.0119465	0.0136532	0.012428	0.0120739	0.0118015
6.40578	0.012191	0.012754	0.0120602	0.0132593	0.0111283	0.013133	0.0121276	0.0122293	0.0119319	0.0144593	0.0116011	0.0112236	0.0119151
6.449	0.0121992	0.01275	0.0120675	0.0132639	0.0111388	0.013135	0.0121356	0.0122277	0.011933	0.0144624	0.011605	0.0112308	0.0119198
6.49221	0.0123033	0.0124452	0.011253	0.012592	0.0106139	0.0131136	0.0119696	0.0120145	0.0124656	0.0134979	0.011606	0.0111592	0.0125897
6.53543	0.0123111	0.0124418	0.0112615	0.012599	0.0106246	0.0131159	0.0119778	0.0120129	0.0124646	0.0135038	0.0116096	0.0111674	0.0125923
6.57864	0.0127882	0.0117695	0.0117586	0.0133901	0.0117781	0.0121864	0.0128201	0.0125746	0.0116423	0.0131189	0.011954	0.0130506	0.0120852
6.62186	0.0127935	0.0117684	0.0117656	0.0133945	0.0117869	0.0121912	0.0128266	0.0125725	0.0116444	0.0131253	0.011957	0.0130544	0.0120893
6.66507	0.0109437	0.0128932	0.0121817	0.0132051	0.0130639	0.0122902	0.0132363	0.0136762	0.0122498	0.0134852	0.0122706	0.0132761	0.0117613
6.70829	0.0109543	0.0128883	0.0121878	0.0132096	0.0130697	0.0122942	0.0132421	0.0136708	0.0122499	0.0134906	0.0122742	0.0132795	0.0117652
6.7515	0.0112519	0.0124331	0.0117291	0.0118959	0.0121389	0.012359	0.0128009	0.0126872	0.0124923	0.0135591	0.0135141	0.0115388	0.0111748
6.80289	0.0112621	0.0124301	0.0117365	0.0119039	0.0121481	0.0123633	0.0128077	0.0126856	0.0124919	0.0135644	0.0135144	0.0115471	0.0111797
6.85428	0.0132212	0.0122446	0.0113958	0.0124413	0.0119266	0.012753	0.0121572	0.0132874	0.0121069	0.0133586	0.0127967	0.0118573	0.0108507
6.90567	0.0132273	0.012242	0.0114036	0.0124474	0.0119355	0.0127566	0.0121648	0.0132835	0.0121074	0.0133641	0.012799	0.0118642	0.0108569
6.95706	0.0136533	0.0126616	0.0113334	0.012948	0.0117876	0.0129297	0.0114771	0.0134438	0.0116503	0.0128415	0.0116206	0.0127522	0.0118332
7.00845	0.01366	0.0126575	0.0113416	0.0129533	0.0117969	0.0129333	0.0114873	0.0134382	0.0116512	0.012847	0.0116259	0.0127574	0.0118378
7.05984	0.0133525	0.012328	0.0118205	0.012901	0.0119239	0.0129166	0.0131037	0.0113769	0.011347	0.0115374	0.0124183	0.0128666	0.0130539
7.11123	0.0133601	0.0123257	0.0118279	0.0129067	0.0119338	0.0129208	0.0131097	0.0113759	0.0113499	0.0115458	0.0124217	0.012872	0.0130564
7.16262	0.012923	0.0130577	0.0121571	0.0126446	0.0129478	0.0133571	0.0134924	0.0108228	0.0130904	0.0116004	0.0136331	0.012523	0.013154
7.21401	0.0129318	0.013053	0.0121636	0.0126497	0.0129546	0.0133599	0.0134979	0.0108217	0.013088	0.0116078	0.0136347	0.0125287	0.0131573
7.2654	0.0132358	0.012883	0.0115665	0.0113155	0.0120224	0.0129097	0.0122451	0.0113461	0.0122271	0.0117613	0.0140422	0.0117007	0.0129483
7.31679	0.0132433	0.0128789	0.0115749	0.0113243	0.0120324	0.0129139	0.0122547	0.0113435	0.0122282	0.0117689	0.0140425	0.0117083	0.0129517
7.36818	0.0129194	0.0122497	0.0116383	0.0119873	0.0118308	0.0128429	0.0128542	0.0114883	0.0120923	0.0122534	0.012638	0.0117212	0.0122492
7.41957	0.0129272	0.012247	0.0116464	0.0119933	0.0118404	0.0128473	0.0128619	0.0114862	0.0120939	0.0122604	0.0126426	0.011729	0.0122543
7.47096	0.0118702	0.0122142	0.011819	0.0120692	0.0116724	0.0131078	0.0134781	0.0122323	0.0132323	0.0128154	0.0130412	0.0128982	0.0124642
7.52235	0.0118807	0.0122116	0.0118272	0.0120753	0.0116831	0.0131105	0.0134849	0.0122301	0.0132298	0.0128215	0.0130426	0.0129034	0.0124684
7.57374	0.0123182	0.0130106	0.0120781	0.0115617	0.0125521	0.0119837	0.0135005	0.0141179	0.0118912	0.0125537	0.011994	0.0129597	0.012602
7.62513	0.0123279	0.0130062	0.0120873	0.0115688	0.0125611	0.0119894	0.0135064	0.0141111	0.011893	0.0125616	0.0119978	0.0129646	0.0126051
7.67652	0.0136785	0.0132213	0.0137242	0.0112402	0.0130071	0.0120544	0.0119635	0.0133156	0.0117865	0.0134138	0.0113175	0.0116677	0.0114688
7.72791	0.0136846	0.0132164	0.0137303	0.0112482	0.0130148	0.0120599	0.0119727	0.0133111	0.0117874	0.01342	0.0113235	0.0116765	0.0114759
7.7793	0.0128144	0.0125553	0.0143548	0.0117632	0.0118816	0.0130203	0.0112776	0.011882	0.0120166	0.0138668	0.0130907	0.0123129	0.0125486
7.83069	0.012823	0.012552	0.0143587	0.0117708	0.0118929	0.0130231	0.0112882	0.0118806	0.0120169	0.0138709	0.0130913	0.0123192	0.0125527
7.88208	0.0118358	0.0123939	0.0117285	0.0129325	0.0121127	0.0125631	0.012419	0.0122611	0.0118968	0.0116341	0.0125164	0.0124739	0.0134436
7.93347	0.0118457	0.0123908	0.0117391	0.012937	0.0121225	0.0125674	0.0124265	0.0122573	0.0118976	0.0116442	0.0125196	0.0124793	0.0134462
7.98486	0.0112468	0.0128702	0.0112792	0.0120206	0.0120405	0.012097	0.0126342	0.0118957	0.0120824	0.0117486	0.0121173	0.011153	0.0129777
8.03625	0.0112577	0.0128649	0.0112906	0.0120282	0.0120517	0.0121018	0.0126415	0.0118937	0.0120832	0.0117579	0.0121216	0.0111614	0.0129813
8.09736	0.0116072	0.0119649	0.013399	0.0117883	0.0129855	0.0117802	0.0116169	0.0125871	0.0126288	0.0132908	0.0127847	0.0106546	0.0120907
8.15847	0.0116178	0.0119617	0.0134048	0.0117967	0.0129948	0.0117853	0.0116269	0.0125838	0.0126274	0.0132964	0.0127869	0.0106644	0.0120958
8.21958	0.0127824	0.011456	0.0131833	0.0129176	0.0134839	0.0114964	0.0116355	0.0134837	0.011539	0.0131033	0.0126839	0.0120033	0.0116676
8.28069	0.0127905	0.0114539	0.0131914	0.0129225	0.0134921	0.011503	0.0116469	0.0134778	0.0115404	0.0131098	0.0126866	0.0120105	0.0116726
8.3418	0.0127613	0.0121989	0.0130088	0.012242	0.0124506	0.0126868	0.0142827	0.0123239	0.011098	0.012075	0.0123532	0.0131401	0.0112875
8.40291	0.0127702	0.012194	0.0130177	0.012249	0.0124622	0.0126911	0.0142873	0.0123223	0.0111007	0.0120839	0.0123561	0.0131457	0.0112931
8.46402	0.0123074	0.0116928	0.0135618	0.0115574	0.0127588	0.0135543	0.0137153	0.0132128	0.0123925	0.0120473	0.0117866	0.0131625	0.0113048
8.52513	0.0123179	0.0116902	0.0135692	0.0115652	0.0127693	0.0135569	0.0137219	0.0132082	0.012392	0.0120562	0.0117908	0.0131691	0.0113111
8.58624	0.0127674	0.0122198	0.0134931	0.0111093	0.0133061	0.0129049	0.0117484	0.0135519	0.0128692	0.012931	0.0119047	0.0130754	0.0125027
8.64735	0.0127769	0.0122162	0.0135017	0.0111183	0.013316	0.0129101	0.0117605	0.0135466	0.0128682	0.012937	0.011908	0.0130822	0.0125057
8.70846	0.012985	0.0131659	0.0139806	0.0117997	0.0136706	0.0132099	0.0130078	0.0127917	0.0124282	0.011842	0.0118923	0.0129081	0.0119288
8.76957	0.0129946	0.0131603	0.0139869	0.0118076	0.0136792	0.0132138	0.0130152	0.0127887	0.0124278	0.011851	0.0118956	0.0129161	0.0119339
8.83068	0.0131465	0.0128926	0.0127221	0.0128994	0.0126606	0.0131549	0.0128863	0.0129536	0.0113276	0.0112451	0.0117825	0.0136677	0.0115601
8.89179	0.0131559	0.0128872	0.0127312	0.0129042	0.0126713	0.0131576	0.012894	0.0129492	0.0113301	0.011256	0.011786	0.0136732	0.011567
8.9529	0.0130332	0.0115335	0.0117588	0.0116656	0.0116489	0.0113318	0.0116364	0.0127256	0.0119093	0.0128272	0.0116372	0.0131551	0.0130531
9.01401	0.013043	0.0115312	0.0117696	0.011674	0.0116614	0.0113384	0.0116478	0.0127222	0.01191	0.0128348	0.0116411	0.0131618	0.0130557
9.07512	0.0129194	0.011542	0.0121899	0.0111629	0.0118095	0.0107066	0.0125182	0.0131105	0.0126456	0.013891	0.0118035	0.0120902	0.0125941
9.13623	0.0129302	0.0115398	0.0121993	0.0111718	0.0118211	0.0107139	0.0125264	0.0131054	0.0126449	0.0138967	0.0118076	0.0120988	0.0125988
9.19734	0.0137768	0.0132063	0.0126943	0.0116109	0.0120599	0.0114671	0.0125345	0.0126984	0.0123985	0.0131121	0.0125455	0.0118775	0.012168
9.25845	0.0137847	0.0132001	0.0127033	0.011618	0.0120716	0.0114723	0.0125428	0.0126941	0.0123991	0.01312	0.0125477	0.0118861	0.0121741
9.31956	0.0128431	0.013224	0.0132939	0.0111707	0.0126989	0.0117927	0.0116834	0.0120915	0.0126105	0.0123239	0.0123753	0.0123325	0.0129342
9.38067	0.0128535	0.013218	0.0133014	0.0111794	0.01271	0.0117985	0.0116937	0.0120873	0.01261	0.0123329	0.0123778	0.0123391	0.0129382
9.44178	0.0122095	0.0120795	0.0127352	0.0113359	0.0134642	0.0126814	0.0115237	0.0111845	0.0121201	0.0119574	0.0113305	0.0114422	0.0129484
9.50289	0.012221	0.0120763	0.012744	0.011344	0.0134738	0.012686	0.0115336	0.0111818	0.012121	0.0119659	0.0113352	0.0114517	0.0129536
9.564	0.0125606	0.0122153	0.011892	0.0114254	0.0131005	0.0134888	0.0113363	0.0109973	0.0121533	0.0110867	0.0111712	0.0117443	0.0135128
9.63668	0.0125702	0.0122099	0.0119024	0.0114331	0.0131115	0.013492	0.0113471	0.010995	0.0121543	0.0110976	0.0111767	0.0117533	0.0135157
9.70935	0.0118207	0.0111817	0.0118715	0.0108813	0.0128318	0.0131943	0.0120039	0.011886	0.0128242	0.0117961	0.0126439	0.0128378	0.0125183
9.78203	0.0118325	0.011178	0.0118824	0.0108916	0.012843	0.0131984	0.0120136	0.0118818	0.0128235	0.0118046	0.0126455	0.0128441	0.0125244
9.8547	0.0118678	0.0101891	0.0130088	0.0120242	0.0125676	0.0124459	0.0127466	0.012498	0.012735	0.0117082	0.0124936	0.0123645	0.0127565
9.92737	0.0118798	0.0101878	0.0130169	0.0120315	0.0125789	0.0124511	0.0127548	0.0124934	0.0127348	0.0117168	0.0124967	0.0123732	0.0127607
10	0.0129535	0.0112521	0.0131044	0.0121958	0.0120351	0.0118317	0.0124458	0.012931	0.0123385	0.0108054	0.0122845	0.01284	0.0124402
10.0727	0.0129633	0.0112482	0.0131138	0.0122042	0.0120478	0.0118376	0.0124552	0.0129253	0.0123392	0.0108172	0.0122877	0.0128474	0.0124446
10.1454	0.0132224	0.0123992	0.013489	0.0125765	0.0122305	0.0116919	0.0119993	0.0123178	0.0124366	0.011977	0.0118119	0.0129743	0.0115199
10.2181	0.0132318	0.0123938	0.0134969	0.0125853	0.0122428	0.0116977	0.0120095	0.0123137	0.0124371	0.0119856	0.0118157	0.0129813	0.0115258
10.2907	0.0123825	0.0128296	0.0126899	0.0138581	0.0128394	0.0116253	0.0118712	0.0119569	0.0129111	0.0124114	0.011302	0.0124022	0.0109956
10.3634	0.0123942	0.0128223	0.0127	0.0138642	0.0128509	0.0116312	0.0118816	0.0119541	0.0129098	0.01242	0.0113074	0.0124105	0.0110018
10.4361	0.0123425	0.0109032	0.0125301	0.0139409	0.0133081	0.0117684	0.0122181	0.013141	0.0121098	0.0121683	0.0122186	0.0121188	0.0107831
10.5088	0.012354	0.0109015	0.0125402	0.0139469	0.0133182	0.0117745	0.0122275	0.0131354	0.0121099	0.012178	0.0122218	0.0121265	0.0107904
10.5815	0.012688	0.0113938	0.0128046	0.0126193	0.0123237	0.0126352	0.0120709	0.013621	0.0110741	0.0122702	0.012701	0.011076	0.0118754
10.6541	0.0126983	0.0113896	0.0128138	0.012628	0.0123368	0.0126396	0.0120803	0.0136136	0.0110764	0.0122801	0.0127038	0.011086	0.0118795
10.7268	0.0122092	0.0119037	0.0126183	0.0116621	0.0124117	0.0130029	0.0112514	0.0118217	0.0116003	0.0128148	0.0125579	0.0110366	0.0115001
10.7995	0.0122208	0.0118982	0.0126283	0.0116725	0.0124242	0.0130054	0.0112627	0.0118187	0.0116011	0.0128241	0.0125617	0.0110467	0.0115067
10.8721	0.0120818	0.0112628	0.0127173	0.0122085	0.0127889	0.0108524	0.0111953	0.011494	0.0122715	0.0134042	0.0128774	0.0120003	0.0120988
10.9448	0.012094	0.0112599	0.0127266	0.0122174	0.012801	0.0108602	0.011207	0.0114912	0.0122708	0.0134116	0.0128798	0.0120087	0.0121043
11.0175	0.0127306	0.0121288	0.0122868	0.0129678	0.0131874	0.0104995	0.0122376	0.0125905	0.0119841	0.0122682	0.0122144	0.012799	0.0127192
11.0902	0.0127409	0.012123	0.0122975	0.0129752	0.013199	0.0105077	0.0122469	0.0125846	0.011985	0.012278	0.0122185	0.0128063	0.0127252
11.1629	0.01236	0.011868	0.0125035	0.012801	0.0133036	0.0120361	0.0123239	0.0125399	0.0124129	0.0111791	0.0119775	0.0127835	0.014254
11.2355	0.0123713	0.0118635	0.0125131	0.0128094	0.0133147	0.0120403	0.0123338	0.0125346	0.0124129	0.0111917	0.011983	0.0127909	0.0142575
11.3082	0.0116571	0.0118642	0.0123487	0.0127839	0.0125514	0.0120031	0.0121187	0.0121083	0.0128258	0.01237	0.0134814	0.0118681	0.0149857
11.3809	0.0116703	0.0118595	0.0123591	0.0127918	0.0125649	0.0120089	0.0121302	0.0121033	0.0128243	0.0123788	0.0134824	0.0118782	0.0149876
11.4673	0.0121696	0.0118519	0.0124542	0.0122557	0.0130443	0.0121736	0.0131101	0.0114076	0.0119196	0.0121999	0.0126647	0.0123533	0.0135984
[truncated: 123 more rows]

## Sheet: GDP, 0.35uM EF-Ts, 100uM Tet
	Fluoresence (a.u.)
time (s)	Rep 1	Rep 2	Rep 3	Rep 4	Rep 5	Rep 6	Rep 7	Rep 8	Rep 9	Rep 10	Rep 11	Rep 12	Rep 13	Rep 14	Rep 15
[truncated: 983 more rows]

## Sheet: GDP, 0.5 uM EF-Ts, 0uM Tet
	Fluoresence (a.u.)
[truncated: 976 more rows]

[truncated: 29 more sheets: GDP, 0.5uM EF-Ts, 100uM Tet, GDP, 1.0 uM EF-Ts, 0uM Tet, GDP, 1.0uM EF-Ts, 100uM Tet, GDP, 1.5 uM EF-Ts, 0uM Tet, GDP, 1.5uM EF-Ts, 100uM Tet, GDP, 2.0 uM EF-Ts, 0uM Tet, GDP, 2.0uM EF-Ts, 100uM Tet, GDP, 2.5 uM EF-Ts, 0uM Tet, GDP, 2.5uM EF-Ts, 100uM Tet, GDP, 3.0 uM EF-Ts, 0uM Tet, GDP, 3.0uM EF-Ts, 100uM Tet, GTP, 0.15uM EF-Ts, 0uM Tet, GTP, 0.15uM EF-Ts, 100uM Tet, GTP, 0.26uM EF-Ts, 0uM Tet, GTP, 0.26uM EF-Ts, 100uM Tet, GTP, 0.35uM EF-Ts, 0uM Tet, GTP, 0.35uM EF-Ts, 100uM Tet, GTP, 0.44uM EF-Ts, 0uM Tet, GTP, 0.44uM EF-Ts, 100uM Tet, GTP, 0.5uM EF-Ts, 0uM Tet …]
