# Supplementary material for: Tetracycline does not directly inhibit the function of bacterial elongation factor Tu
Source: PLoS One. 2017 May 26;12(5):e0178523. doi: 10.1371/journal.pone.0178523 (PMC5446176; doi:10.1371/journal.pone.0178523)
Supplement: S4 File — This file contains the processed data used to calculate the means and standard errors shown in Fig 7A and 7B. (XLSX) [file pone.0178523.s004.xlsx]

## Sheet: EF-Tu intrinsic GTPase (F7a,T2)
	% GTP hydrolyzed
Time (min)	0 μM EF-Ts, 0 μM Tet	0 μM EF-Ts, 100 μM Tet	0.02 μM EF-Ts, 0 μM Tet	0.02 μM EF-Ts, 100 μM Tet	0.2 μM EF-Ts, 0 μM Tet	0.2 μM EF-Ts, 100 μM Tet
0	12.22	13.4	11.79	10.65	10.79	12.33
	11.65	10.33	8.04	6.73	10.73	11.37
	10.94	30.18	12	9.72	12.14	10.9
1	13.08	12.3	14.92	7.62	10.91	12.86
	11.18	16.36	8.21	5.92	8.97	11.6
	14.01	22.96	13.77	11.07	14.37	12.51
5	14.48	12.96	15.4	20.56	11.95	11.27
	16.19	18.06	8.83	7.37	9.67	11.54
	28.01	27.28	14.67	12.34		12.94
10	6.9	14.04	14.12	13.15	14.01	12.14
	14.05	13.91	3.44	7.95	12.77	13.3
	23.05	26.91	15.6	13.03	15.28	12.46
15	13.96	15.86	14.34	13.07	13.91	11.73
	15.23	16.08	10.33	12.74	13	12.78
	23.56	28.9	16.21	11.34	14.8	11.82
20	16.92	14.78	14.03	12.92	14.41	14.12
	16.63	10.18	12.25	12.05	13.69	14.74
	28.31	29.95	17.62	13.01	14.25	14.03
30	20.34	17.1	12.22	13.62	14.86	16.29
	20.5	19.98	14.11	12.92	13.84	14.59
	34.47	32.73	18.51	16.82	19.37	17.52
40	20.7	18.98	21.26	17.81	17.8	18.04
	24.8	16.49	12.69	13.93	17.16	16.15
	33.06	34.89	20.36	17.91	21.36	17.89
60	26.06	23.12	21.19	11.7	21.88	21.35
	28.29	23.79	17.91	16.76	20.2	18.74
	38.56	38.61	24.6	21.33	26.45	18.5
80	28.34	25.14	23.72	22.52	25.82	23.07
	20.91	25.37	20.03	18.67	22.38	22.38
	44.86	42.55	27.79	23.19	26.41	24.45
100	32.5	27.58	28.11	22.76	28.14	25.28
	28.22	34.21	24.46	22.49	23.92	23.91
	47.01	57.54	30.6	27.62	26.03	27.8

## Sheet: EF-Tu intrinsic GTPase (Fig7b)
	Tetracycline concentration (μM)
	0	10	25	100	250	500
Apparent rate constant (μMs-1)	0.000586	0.00067342	0.00066301	0.000484	0.000636011	0.000572579
	0.000494	0.000870872	0.000869246	0.000428	0.000665613	0.000478895
	0.000516	0.000697166	0.000918039	0.00053	0.000527364	0.00076255
		0.000676496	0.00105427		0.00106528	0.000773838
		0.000901891	0.00137113		0.00120168	0.00097717
		0.000821964	0.00130335		0.0011805	0.000947517
			0.000734043		0.000864325	0.000638131
			0.000634933		0.000861927	0.000685288
			0.000981819		0.000816369	0.000623744
N.B. Apparent rate constants at 0 μM and 100 μM tetracycline were calculated from the linear regressions of the time courses in Figure 7a (0.2 μM EF-Ts). The values for the remaining tetracycline concentrations were calculated by measuring GTP hydrolysis at 40 minutes and determining the average rate over that 40 minute period.
