# Supplementary material for: Tetracycline does not directly inhibit the function of bacterial elongation factor Tu
Source: PLoS One. 2017 May 26;12(5):e0178523. doi: 10.1371/journal.pone.0178523 (PMC5446176; doi:10.1371/journal.pone.0178523)
Supplement: S5 File — This file contains the processed data used to calculate the means and standard errors shown in Fig 8A, 8B and 8C. (XLSX) [file pone.0178523.s005.xlsx]

## Sheet: EF-Tu GTPase w 70S (Fig8a)
	% GTP hydrolyzed
Time (min)	0 μM Tet	100 μM Tet
0	15.09	12.71
	13.23	11.11
	15.3	13.12
1	14.49	11.98
	16.37	12.83
	16.34	14.79
2	14.85	10.86
	10.05	12.46
	17.08	15.56
5	18.55	15.56
	16.15	15.04
	19.03	19.21
8	20.74	14.58
	18.3	16.7
	22.79	21.09
10	23.06	19.05
	19.62	15.4
	25.95	22.38
15	26.96	19.91
	24.32	21.42
	26.76	25.02
20	30.96	25.86
	27.91	23.1
	30.52	26.93

## Sheet: EF-Tu GTPase w 70S (Fig8b)
	Tetracycline concentration (μM)
	0	10	25	50	100	150	250	500
Apparent rate constant (μMs-1)	0.00284	0.00259246	0.00201433	0.00167239	0.00225	0.0013333	0.00113993	0.00069898
	0.00254	0.00253655	0.00213191	0.00205372	0.00195	0.00100171	0.00114166	0.000520872
	0.00258	0.0026207	0.00251119	0.00196214	0.00229	0.00213741	0.00203565	0.00123907
		0.00180029	0.00185846	0.00168646			0.00158531	0.00119365
		0.00229807	0.00172995	0.000346607			0.00192467	0.00120422
		0.00190214	0.00198976	0.00170931			0.00189185	0.00149518
		0.00165049	0.00200805				0.00109078	0.00164706
		0.00163695	0.0024064				0.00243813	0.002393
		0.00173428	0.00219559				0.00247408	0.00253613
		0.00328545
		0.00376445
		0.00379227
		0.00194248
		0.0025319
		0.00252344
N.B. Apparent rate constants at 0 μM and 100 μM tetracycline were calculated from the linear regressions of the time courses in Figure 8a. The values for the remaining tetracycline concentrations were calculated by measuring GTP hydrolysis at 15 minutes and determining the average rate over that 15 minute period.

## Sheet: EF-Tu GTPase w 50S (Fig8c)
	% GTP hydrolyzed
Time (min)	0 μM Tet	100 μM Tet
0	18.89	18.89
	16.06	16.06
	11.69	10.48
	16.19	14.74
	10.83	8.94
1	20.49	20.49
	22.21	22.21
	12.05	11
	15.35	14.09
	12.08	11.08
2	10.58	11.88
	16.95	15.1
	12.74	12.09
3	21.88	21.88
	18.33	18.33
	13.88	12.17
	16.45	14.55
	12.61	12.64
4	13.88	12.81
	16.66	14.9
	12.04	12.47
5	23.32	23.32
	21.24	21.24
	13.31	12.81
	15.95	16.02
	14.48	12.65
8	23.52	23.52
	14.74	12.57
	19.02	16.84
	15.01	13.62
10	24.23	24.23
	22.77	22.77
	14.36	13.57
	15.71	15.49
	15.94	14.26
15	26.31	25.63
	24.48	28.16
	16.02	13.65
	20.23	16.78
	15.93	14.07
20	28.06	28.58
	26.34	15.89
	17.65	17.64
	21.31	16.57
	17.12
