# Supplementary material for: Tetracycline does not directly inhibit the function of bacterial elongation factor Tu
Source: PLoS One. 2017 May 26;12(5):e0178523. doi: 10.1371/journal.pone.0178523 (PMC5446176; doi:10.1371/journal.pone.0178523)
Supplement: S6 File — This file contains the processed data used to calculate the means and standard errors shown in Fig 9B. (XLSX) [file pone.0178523.s006.xlsx]

## Sheet: Hydrolysis protection (F9b,T3)
	ln(Cn/Co)
Time(min)	0 μM EF-Tu, 0 μM Tet	1.5 μM EF-Tu, 0 μM Tet	1.5 μM EF-Tu, 0 μM Tet	1.5 μM EF-Tu, 30 μM Tet	1.5 μM EF-Tu, 100 μM Tet
0	0	0	0	0	0
	0	0	0	0	0
	0	0	0	0	0
20	-0.474899	-0.175347	-0.0508379	-0.0227179	0.0244025
	-0.944015	0.170578	-0.36132	-0.126265	-0.243178
	-0.393389	0.0460033	-0.180521	0.0979042	0.0447579
40	-0.964779	0.00889554	0.0894998	0.119279	-0.0110397
	-1.27222	-0.151872	-0.329445	-0.396496	-0.233201
	-0.973999	0.00324149	-0.134819	0.120108	-0.117563
60	-0.935928	0.0821597	0.135889	0.263815	-0.061311
	-1.54636	-0.299018	-0.377647	-0.196841	-0.326798
	-1.47008	-0.00325203	-0.171569	-0.0467922	-0.204394
80	-1.69008	-0.164755	0.0256325	-0.0525709	-0.0661867
	-1.96537	-0.212731	-0.491964	-0.371151	-0.418053
	-1.71792	0.0208843	-0.126265	0.05737	-0.0806297
100	-1.78067	0.140765	0.237672	0.15991	-0.0869282
	-2.5868	-0.492476	-0.547698	-0.627764	-0.522087
	-1.78246	-0.156046	-0.219023	0.0188685	-0.141612
